# Supplementary material for: Custom microarray construction and analysis for determining potential biomarkers of subchronic androgen exposure in the Eastern Mosquitofish (Gambusia holbrooki)
Source: BMC Genomics. 2013 Sep 28;14:660. doi: 10.1186/1471-2164-14-660 (PMC3852779; doi:10.1186/1471-2164-14-660)
Supplement: Additional file 1 — List of all significant transcripts. Spread sheet containing annotation information and fold change levels of all transcripts that were significantly differentially regulated as determined by a one-way ANOVA (p < 0.05). [file 1471-2164-14-660-S1.xlsx]

## Sheet: loess_anova_results
Gene_Title	Biological_Process	Cellular_Component	Molecular_Function	Hit_Accession	E_Value	Hit_Definition	FeatureNum	Mean ctrl	Mean TB	Diff_TB_ctrl	tDiff_TB_ctrl	ProbtDiff_TB_ctrl
				AEB31301	3.49e-15	hypothetical protein [Epinephelus bruneus]	8208	8.09504	12.9213	4.82627	4.95697	0.00124837
				CBN81813	6.94e-12	Myelin-associated glycoprotein [Dicentrarchus labrax]	4935	2.76703	7.34073	4.5737	6.40174	0.000247163
zgc:63637 /	GO:0015031; protein transport GO:0007264; small GTPase mediated signal transduction		GO:0005525; GTP binding GO:0000166; nucleotide binding	CAG03706	0	unnamed protein product [Tetraodon nigroviridis]	4607	7.84535	12.2531	4.40776	5.44786	0.000698236
immunoglobulin heavy constant zeta /	GO:0008150; biological_process	GO:0005575; cellular_component	GO:0003674; molecular_function	AAY42141	7.87e-36	immunoglobulin heavy chain [Siniperca chuatsi]	6445	4.25905	8.39989	4.14084	2.42048	0.0430079
homeodomain interacting protein kinase 1 /	GO:0006468; protein phosphorylation GO:0045449; regulation of transcription	GO:0005737; cytoplasm GO:0005634; nucleus	GO:0004674; protein serine/threonine kinase activity GO:0005524; ATP binding GO:0016740; transferase activity GO:0005515; protein binding GO:0000166; nucleotide binding	XP_001382044	0	PREDICTED: homeodomain-interacting protein kinase 1 [Monodelphis domestica]	2146	2.3885	6.26689	3.87838	4.04694	0.00401783
im:7142403 /	GO:0008150; biological_process	GO:0005575; cellular_component	GO:0003674; molecular_function	XP_001923817	1.4e-45	PREDICTED: supervillin [Danio rerio]	8165	5.14739	8.80775	3.66036	5.77298	0.000483806
adaptor-related protein complex 1, sigma 3 subunit, b /	GO:0016192; vesicle-mediated transport GO:0015031; protein transport GO:0006810; transport GO:0006886; intracellular protein transport	GO:0030130; clathrin coat of trans-Golgi network vesicle GO:0030117; membrane coat GO:0030131; clathrin adaptor complex	GO:0008565; protein transporter activity	NP_001004635	0	AP-1 complex subunit sigma-3 [Danio rerio] >gi|51858832|gb|AAH81385.1| Zgc:101676 [Danio rerio] >gi|152013106|gb|AAI50445.1| Zgc:101676 protein [Danio rerio]	6362	2.21818	5.53752	3.31935	6.39483	0.000248929
stanniocalcin 1, like /	GO:0016481; negative regulation of transcription GO:0006874; cellular calcium ion homeostasis GO:0051592; response to calcium ion	GO:0005576; extracellular region	GO:0005179; hormone activity	NP_001072056	0	stanniocalcin 1 [Takifugu rubripes] >gi|56684835|gb|AAW22537.1| stanniocalcin 1 [Takifugu rubripes]	13642	1.42964	4.6485	3.21885	3.94739	0.00459993
hydroxysteroid (17-beta) dehydrogenase 3 /	GO:0055114; oxidation-reduction process GO:0006702; androgen biosynthetic process GO:0008152; metabolic process	GO:0005783; endoplasmic reticulum	GO:0016491; oxidoreductase activity GO:0005488; binding GO:0047045; testosterone 17-beta-dehydrogenase (NADP+) activity GO:0003824; catalytic activity	CAF93282	0	unnamed protein product [Tetraodon nigroviridis]	8202	4.11292	7.27573	3.1628	2.96474	0.0188316
fatty acid binding protein 2, intestinal /	GO:0006810; transport		GO:0005488; binding GO:0005215; transporter activity GO:0008289; lipid binding	CAG03728	0	unnamed protein product [Tetraodon nigroviridis]	11878	7.83428	10.9398	3.10555	4.20537	0.00324934
activating transcription factor 1 /	GO:0006631; fatty acid metabolic process GO:0006006; glucose metabolic process GO:0006687; glycosphingolipid metabolic process GO:0042752; regulation of circadian rhythm GO:0048384; retinoic acid receptor signaling pathway GO:0007283; spermatogenesis GO:0	GO:0005667; transcription factor complex GO:0005634; nucleus	GO:0043565; sequence-specific DNA binding GO:0046983; protein dimerization activity GO:0003677; DNA binding GO:0003700; sequence-specific DNA binding transcription factor activity	AEM37747	1.18e-07	ICER [Epinephelus bruneus]	444	5.92739	8.9866	3.05921	2.61891	0.031753
				AEB31302	2.81e-09	hypothetical protein [Epinephelus bruneus]	2946	8.5226	11.539	3.01642	4.21126	0.00322401
3'-phosphoadenosine 5'-phosphosulfate synthase 2b /	GO:0000103; sulfate assimilation		GO:0016772; transferase activity, transferring phosphorus-containing groups GO:0004781; sulfate adenylyltransferase (ATP) activity GO:0016301; kinase activity GO:0005524; ATP binding	NP_997727	0	3'-phosphoadenosine 5'-phosphosulfate synthase 2b [Danio rerio] >gi|28502934|gb|AAH47190.1| 3'-phosphoadenosine 5'-phosphosulfate synthase 2 [Danio rerio] >gi|46250238|gb|AAH68346.1| 3'-phosphoadenosine 5'-phosphosulfate synthase 2 [Danio rerio]	8070	7.84424	10.7758	2.93156	2.95617	0.0190745
deformed epidermal autoregulatory factor 1 (Drosophila) /	GO:0048706; embryonic skeletal system development GO:0006350; transcription GO:0033599; regulation of mammary gland epithelial cell proliferation GO:0006366; transcription from RNA polymerase II promoter GO:0007275; multicellular organismal development GO	GO:0005737; cytoplasm GO:0005667; transcription factor complex GO:0005634; nucleus	GO:0003690; double-stranded DNA binding GO:0005488; binding GO:0003702; RNA polymerase II transcription factor activity GO:0016563; transcription activator activity GO:0003677; DNA binding GO:0046872; metal ion binding GO:0008270; zinc ion binding	CAG08761	3.9e-19	unnamed protein product [Tetraodon nigroviridis]	5128	2.40879	5.32814	2.91935	4.15704	0.00346535
				XP_002940691	6.47e-14	PREDICTED: hypothetical protein LOC100485130 [Xenopus (Silurana) tropicalis]	11886	5.88337	8.79803	2.91466	5.24901	0.000879988
glutamate decarboxylase-like 1 /	GO:0019752; carboxylic acid metabolic process GO:0008150; biological_process	GO:0005575; cellular_component	GO:0003674; molecular_function GO:0016829; lyase activity GO:0016831; carboxy-lyase activity GO:0030170; pyridoxal phosphate binding GO:0003824; catalytic activity	NP_001167404	1.71e-30	Glutamate decarboxylase-like protein 1 [Salmo salar] >gi|223648256|gb|ACN10886.1| Glutamate decarboxylase-like protein 1 [Salmo salar]	7899	8.06303	10.9619	2.89882	2.65168	0.0302072
solute carrier family 38, member 2 /	GO:0006811; ion transport GO:0006814; sodium ion transport	GO:0016021; integral to membrane GO:0005886; plasma membrane	GO:0015293; symporter activity GO:0015171; amino acid transmembrane transporter activity	ABE98238	2.28e-27	amino acid system A transporter-like [Oreochromis mossambicus]	3562	5.44351	8.3363	2.8928	2.58684	0.0333445
acyl-CoA synthetase long-chain family member 4 /			GO:0003824; catalytic activity	XP_688110	2.89e-14	PREDICTED: long-chain-fatty-acid--CoA ligase 3 [Danio rerio] >gi|169154046|emb|CAQ15609.1| novel protein similar to H.sapiens ACSL3, acyl-CoA synthetase long-chain family member 3 (ACSL3) [Danio rerio]	13209	2.7279	5.58684	2.85894	2.54998	0.0352749
apolipoprotein C-II /	GO:0042953; lipoprotein transport	GO:0005575; cellular_component	GO:0003674; molecular_function	ACF21983	4.84e-09	apolipoprotein C-II [Oplegnathus fasciatus]	644	7.63224	10.4384	2.80621	3.59801	0.00748053
				AEB31301	9.48e-05	hypothetical protein [Epinephelus bruneus]	9778	15.5052	18.2687	2.76347	3.88443	0.00501468
myelin associated glycoprotein /		GO:0016021; integral to membrane GO:0016020; membrane	GO:0005529; sugar binding GO:0042802; identical protein binding GO:0005515; protein binding	CBN81813	0	Myelin-associated glycoprotein [Dicentrarchus labrax]	5727	2.39903	5.14172	2.74269	2.34261	0.0484652
cystatin C /		GO:0005576; extracellular region	GO:0004869; cysteine-type endopeptidase inhibitor activity GO:0030414; peptidase inhibitor activity	ACO14463	1.61e-27	Cystatin precursor [Esox lucius]	7610	12.368	15.1058	2.73787	6.612	0.000199519
				ACL98139	6.88e-32	CUB/zona pellucida-like domains 1-like protein [Epinephelus coioides]	2773	2.22209	4.94718	2.72509	3.2863	0.0117105
similar to Fascin (Singed-like protein) /	GO:0001889; liver development GO:0071460; cellular response to cell-matrix adhesion	GO:0001726; ruffle GO:0030027; lamellipodium GO:0005886; plasma membrane GO:0005902; microvillus GO:0030425; dendrite GO:0030175; filopodium GO:0005737; cytoplasm GO:0001725; stress fiber GO:0030426; growth cone	GO:0051015; actin filament binding GO:0003779; actin binding GO:0030674; protein binding, bridging GO:0005515; protein binding	CAF98135	7.89e-28	unnamed protein product [Tetraodon nigroviridis]	12164	6.78504	9.5088	2.72376	3.10268	0.0153376
				EEZ98604	0.375709	hypothetical protein TcasGA2_TC001123 [Tribolium castaneum]	3807	13.8331	16.5468	2.7137	2.47754	0.0394077
				AEB31301	1.79e-19	hypothetical protein [Epinephelus bruneus]	9557	15.0919	17.7997	2.7078	5.45778	0.000690321
				XP_694355	1.13e-10	PREDICTED: synaptonemal complex central element protein 1-like [Danio rerio] >gi|190336708|gb|AAI62162.1| Si:ch211-199g17.1 [Danio rerio] >gi|190337846|gb|AAI62158.1| Si:ch211-199g17.1 [Danio rerio]	14976	3.05662	5.72083	2.6642	4.55345	0.00206494
GTP binding protein 1, like /			GO:0005525; GTP binding GO:0003924; GTPase activity GO:0000166; nucleotide binding	NP_001167193	5.63e-10	GTP-binding protein 1 [Salmo salar] >gi|223648578|gb|ACN11047.1| GTP-binding protein 1 [Salmo salar]	14229	3.29044	5.93174	2.6413	3.49519	0.00865987
				No Hit			13518	4.95068	7.57499	2.62431	2.78478	0.0246843
				CAF94282	2.52e-26	unnamed protein product [Tetraodon nigroviridis]	14219	4.31119	6.91829	2.60711	2.53306	0.036199
si:dkey-30c15.13 /		GO:0016021; integral to membrane		NP_001038337	1.93e-26	hypothetical protein LOC558731 [Danio rerio] >gi|94732754|emb|CAK10976.1| novel protein [Danio rerio] >gi|126631361|gb|AAI34087.1| Si:dkey-30c15.13 [Danio rerio] >gi|126632534|emb|CAM56620.1| novel protein [Danio rerio]	12379	3.03539	5.62541	2.59002	3.03383	0.0169876
haptoglobin /	GO:0006508; proteolysis	GO:0005576; extracellular region GO:0005615; extracellular space	GO:0004252; serine-type endopeptidase activity GO:0003824; catalytic activity GO:0030492; hemoglobin binding	CAF94447	2.19e-26	unnamed protein product [Tetraodon nigroviridis]	298	13.8805	16.4672	2.58664	6.12754	0.000329318
zgc:172106 /	GO:0008150; biological_process	GO:0005575; cellular_component	GO:0003674; molecular_function	NP_001091715	2.51e-13	B-cell receptor CD22 [Danio rerio] >gi|134054376|emb|CAM73182.1| si:dkey-24p1.1 [Danio rerio]	2749	3.40854	5.97564	2.5671	3.31626	0.0112106
				XP_002660864	1.86e-13	PREDICTED: hypothetical protein LOC100329691 [Danio rerio]	8982	5.16715	7.66468	2.49752	2.6675	0.0294889
glutamate decarboxylase 1b /	GO:0019752; carboxylic acid metabolic process GO:0009449; gamma-aminobutyric acid biosynthetic process GO:0042136; neurotransmitter biosynthetic process		GO:0016831; carboxy-lyase activity GO:0016829; lyase activity GO:0030170; pyridoxal phosphate binding GO:0003824; catalytic activity GO:0004351; glutamate decarboxylase activity	CAF97647	2.09e-36	unnamed protein product [Tetraodon nigroviridis]	10022	6.11205	8.60889	2.49685	2.79713	0.0242276
				XP_003111794	0.837523	hypothetical protein CRE_03066 [Caenorhabditis remanei] >gi|308239703|gb|EFO83655.1| hypothetical protein CRE_03066 [Caenorhabditis remanei]	4998	1.50335	3.97932	2.47598	2.93807	0.0195984
similar to chromodomain helicase DNA binding protein 9 /	GO:0006333; chromatin assembly or disassembly	GO:0000785; chromatin GO:0005634; nucleus	GO:0004386; helicase activity GO:0016817; hydrolase activity, acting on acid anhydrides GO:0005524; ATP binding GO:0003677; DNA binding GO:0003682; chromatin binding	CAF91371	2.7e-12	unnamed protein product [Tetraodon nigroviridis]	5216	2.9436	5.4132	2.4696	3.49931	0.00860905
				No Hit			5620	8.09643	10.5487	2.45229	3.04334	0.016749
methylenetetrahydrofolate dehydrogenase (NADP+ dependent) 2-like /	GO:0009396; folic acid-containing compound biosynthetic process GO:0008152; metabolic process	GO:0005575; cellular_component	GO:0005488; binding GO:0003824; catalytic activity	CAG08602	5.53e-13	unnamed protein product [Tetraodon nigroviridis]	11842	4.99955	7.44772	2.44816	4.83671	0.00144681
si:dkey-44g23.7 /	GO:0055114; oxidation-reduction process GO:0006788; heme oxidation	GO:0005575; cellular_component	GO:0004392; heme oxygenase (decyclizing) activity	CAG00172	2.94e-22	unnamed protein product [Tetraodon nigroviridis]	13456	4.88999	7.31384	2.42385	3.86098	0.00517933
carbonic anhydrase VII /	GO:0006730; one-carbon metabolic process		GO:0004089; carbonate dehydratase activity GO:0046872; metal ion binding GO:0008270; zinc ion binding	AAI54318	4.29e-42	Carbonic anhydrase VII [Danio rerio]	616	6.15453	8.56925	2.41473	5.02116	0.00115482
SH3-domain binding protein 4a /	GO:0006897; endocytosis	GO:0031410; cytoplasmic vesicle GO:0005905; coated pit GO:0016020; membrane GO:0005634; nucleus		BAC02945	3.85e-30	SH3 binding protein 4 [Seriola quinqueradiata]	635	1.81321	4.22407	2.41086	3.24197	0.0124941
apolipoprotein C-II /	GO:0042953; lipoprotein transport	GO:0005575; cellular_component	GO:0003674; molecular_function	ACF21983	3.45e-24	apolipoprotein C-II [Oplegnathus fasciatus]	2336	14.5585	16.9599	2.40134	3.16159	0.0140596
acetyl-CoA acyltransferase 2 /	GO:0008152; metabolic process	GO:0005575; cellular_component	GO:0016747; transferase activity, transferring acyl groups other than amino-acyl groups GO:0008415; acyltransferase activity GO:0016740; transferase activity GO:0003824; catalytic activity	CAQ15676	0	novel protein (zgc:56036) [Danio rerio] >gi|169153851|emb|CAQ15204.1| novel protein (zgc:56036) [Danio rerio]	9224	11.6569	14.0581	2.40118	2.62929	0.0312547
zgc:172341 /	GO:0007275; multicellular organismal development GO:0008152; metabolic process GO:0006355; regulation of transcription, DNA-dependent	GO:0005622; intracellular GO:0005575; cellular_component GO:0005634; nucleus	GO:0005488; binding GO:0016491; oxidoreductase activity GO:0003677; DNA binding GO:0003824; catalytic activity	XP_002935373	0	PREDICTED: pogo transposable element with KRAB domain-like [Xenopus (Silurana) tropicalis]	1466	7.39552	9.79596	2.40044	2.88248	0.0213033
ASF1 anti-silencing function 1 homolog Bb /	GO:0006350; transcription GO:0006333; chromatin assembly or disassembly GO:0016568; chromatin modification GO:0045449; regulation of transcription	GO:0005634; nucleus	GO:0003674; molecular_function	ACI33241	2.29e-11	Histone chaperone asf1-A [Salmo salar]	14045	5.27562	7.66538	2.38976	3.06362	0.0162518
zgc:112160 /	GO:0006508; proteolysis GO:0007586; digestion	GO:0005575; cellular_component GO:0005615; extracellular space	GO:0004252; serine-type endopeptidase activity GO:0008236; serine-type peptidase activity GO:0008233; peptidase activity GO:0016787; hydrolase activity GO:0003824; catalytic activity	CAG12064	6.16e-24	unnamed protein product [Tetraodon nigroviridis]	12795	4.28698	6.67188	2.3849	4.47691	0.00227788
zgc:92707 /	GO:0008150; biological_process	GO:0005575; cellular_component	GO:0003674; molecular_function	CAG05690	1.26e-41	unnamed protein product [Tetraodon nigroviridis]	6536	12.7879	15.1687	2.38085	4.33651	0.00273339
zgc:103692 /	GO:0008150; biological_process	GO:0005575; cellular_component	GO:0003674; molecular_function	CAF90174	0	unnamed protein product [Tetraodon nigroviridis]	6669	8.16746	10.5308	2.36338	3.20391	0.013211
transmembrane protein 41B /	GO:0008150; biological_process	GO:0016021; integral to membrane GO:0016020; membrane	GO:0003674; molecular_function	NP_001073456	0	transmembrane protein 41B [Danio rerio] >gi|150416161|sp|A1A5V7.1|TM41B_DANRE RecName: Full=Transmembrane protein 41B >gi|118764110|gb|AAI28831.1| Transmembrane protein 41B [Danio rerio]	3266	3.3069	5.66749	2.36059	3.13442	0.0146345
granzyme M (lymphocyte met-ase 1) /	GO:0006915; apoptosis GO:0006508; proteolysis GO:0045087; innate immune response GO:0008152; metabolic process GO:0019835; cytolysis	GO:0005576; extracellular region	GO:0004252; serine-type endopeptidase activity GO:0008236; serine-type peptidase activity GO:0008233; peptidase activity GO:0004175; endopeptidase activity GO:0005515; protein binding	CAG01368	1.16e-18	unnamed protein product [Tetraodon nigroviridis]	12699	1.99346	4.32428	2.33082	2.68069	0.0289033
abhydrolase domain containing 3 /			GO:0004091; carboxylesterase activity	CAG09160	0	unnamed protein product [Tetraodon nigroviridis]	8025	8.09644	10.4184	2.32197	4.19538	0.00329278
ubiquinol-cytochrome c reductase hinge protein /	GO:0006122; mitochondrial electron transport, ubiquinol to cytochrome c	GO:0005575; cellular_component	GO:0008121; ubiquinol-cytochrome-c reductase activity	ADG29160	3.4e-31	mitochondrial cytochrome b-c1 complex subunit 6 [Epinephelus coioides]	9710	6.71377	9.03572	2.32195	4.06726	0.00390912
				CAG02315	2.15e-09	unnamed protein product [Tetraodon nigroviridis]	2492	1.53707	3.85518	2.31811	2.37426	0.0461675
chromosome 9 open reading frame 16 /	GO:0008150; biological_process	GO:0005575; cellular_component	GO:0003674; molecular_function	O73881	1.5e-20	RecName: Full=UPF0184 protein C9orf16 homolog >gi|3204170|emb|CAA75443.1| EST00098 [Takifugu rubripes]	3995	1.78111	4.08947	2.30837	4.38157	0.00257723
D4, zinc and double PHD fingers, family 3 /	GO:0006350; transcription GO:0016568; chromatin modification GO:0055008; cardiac muscle tissue morphogenesis GO:0007399; nervous system development GO:0048644; muscle organ morphogenesis GO:0045449; regulation of transcription	GO:0016514; SWI/SNF complex GO:0005634; nucleus	GO:0042393; histone binding GO:0046872; metal ion binding GO:0008270; zinc ion binding	NP_001104639	1.01e-38	zinc finger protein DPF3 [Danio rerio] >gi|215275221|sp|A9LMC0.1|DPF3_DANRE RecName: Full=Zinc finger protein DPF3 >gi|159906528|gb|ABX10892.1| D4 zinc and double PHD fingers family 3 protein [Danio rerio]	13016	1.34804	3.652	2.30396	2.54489	0.0355501
X-prolyl aminopeptidase (aminopeptidase P) 3, putative /	GO:0009987; cellular process GO:0007369; gastrulation	GO:0005575; cellular_component	GO:0004177; aminopeptidase activity GO:0030145; manganese ion binding GO:0016787; hydrolase activity	CAB51372	0.000461	transposase [Pleuronectes platessa]	1065	1.76316	4.06556	2.30241	2.6377	0.0308572
zgc:92308 /		GO:0016021; integral to membrane GO:0005764; lysosome GO:0016020; membrane	GO:0003674; molecular_function	CAF92696	6.79e-19	unnamed protein product [Tetraodon nigroviridis]	9976	2.63628	4.93592	2.29964	3.17113	0.0138635
ornithine decarboxylase antizyme 2a /			GO:0004857; enzyme inhibitor activity GO:0008073; ornithine decarboxylase inhibitor activity	AAP82035	2.92e-41	ornithine decarboxylase antizyme large isoform [Paralichthys olivaceus]	4486	10.2495	12.5462	2.29671	6.00039	0.000377348
myelin transcription factor 1-like /	GO:0030154; cell differentiation GO:0007275; multicellular organismal development GO:0007399; nervous system development GO:0006355; regulation of transcription, DNA-dependent	GO:0005634; nucleus	GO:0046872; metal ion binding GO:0016563; transcription activator activity GO:0003700; sequence-specific DNA binding transcription factor activity GO:0003677; DNA binding GO:0008270; zinc ion binding	No Hit			14800	2.62974	4.91639	2.28665	2.71686	0.0273588
				No Hit			14085	4.91957	7.19913	2.27956	4.3666	0.00262799
si:dkey-44g23.7 /	GO:0055114; oxidation-reduction process GO:0006788; heme oxidation	GO:0005575; cellular_component	GO:0004392; heme oxygenase (decyclizing) activity	CAG00172	2.06e-12	unnamed protein product [Tetraodon nigroviridis]	5763	6.84859	9.12748	2.27889	6.70943	0.000180977
proteasome (prosome, macropain) subunit, beta type, 7 /	GO:0051603; proteolysis involved in cellular protein catabolic process	GO:0000502; proteasome complex GO:0005839; proteasome core complex	GO:0004298; threonine-type endopeptidase activity GO:0008233; peptidase activity GO:0004175; endopeptidase activity GO:0016787; hydrolase activity	ACI68005	0	Proteasome subunit beta type-7 precursor [Salmo salar]	11125	7.96269	10.2391	2.27638	6.52589	0.000217674
				No Hit			4133	5.4678	7.73903	2.27123	4.23743	0.00311412
				No Hit			10311	9.54947	11.7963	2.24684	3.57457	0.00773343
abhydrolase domain containing 1 /	GO:0008150; biological_process	GO:0016021; integral to membrane GO:0016020; membrane	GO:0003674; molecular_function GO:0004091; carboxylesterase activity GO:0016787; hydrolase activity	CAG09160	1.48e-34	unnamed protein product [Tetraodon nigroviridis]	11803	5.83518	8.07391	2.23873	4.00113	0.00427517
transmembrane protein 126A /	GO:0008150; biological_process	GO:0016021; integral to membrane	GO:0003674; molecular_function	NP_001134999	1.01e-22	Transmembrane protein 126A [Salmo salar] >gi|209737892|gb|ACI69815.1| Transmembrane protein 126A [Salmo salar]	8668	5.6929	7.89843	2.20554	9.34031	1.83103e-05
				No Hit			15398	12.3858	14.5835	2.19779	2.93846	0.0195871
CDC37 cell division cycle 37 homolog (S. cerevisiae)-like 1 /	GO:0008150; biological_process	GO:0005737; cytoplasm	GO:0003674; molecular_function	NP_001167312	0	Hsp90 co-chaperone Cdc37-like 1 [Salmo salar] >gi|223649162|gb|ACN11339.1| Hsp90 co-chaperone Cdc37-like 1 [Salmo salar]	15625	6.37452	8.55411	2.17959	5.19301	0.000940139
				CBN81509	1.69e-06	Disks large homolog 5 [Dicentrarchus labrax]	14438	5.38779	7.56081	2.17301	2.48802	0.0387806
solute carrier family 25, member 44 b /	GO:0055085; transmembrane transport GO:0006810; transport	GO:0016021; integral to membrane GO:0005743; mitochondrial inner membrane GO:0016020; membrane	GO:0005488; binding	NP_001013537	0	solute carrier family 25, member 44 b [Danio rerio] >gi|60552796|gb|AAH91444.1| Zgc:110122 [Danio rerio]	5528	3.04665	5.19881	2.15217	3.05707	0.0164107
zgc:153257 /	GO:0043123; positive regulation of I-kappaB kinase/NF-kappaB cascade GO:0008150; biological_process GO:0045445; myoblast differentiation	GO:0005578; proteinaceous extracellular matrix GO:0005622; intracellular GO:0005575; cellular_component GO:0005576; extracellular region GO:0005615; extracellular space	GO:0005529; sugar binding GO:0016936; galactoside binding GO:0004871; signal transducer activity	CAF87201	1.57e-42	unnamed protein product [Tetraodon nigroviridis]	9106	5.3271	7.46473	2.13764	2.96033	0.0189562
zgc:153046 /	GO:0055114; oxidation-reduction process GO:0042167; heme catabolic process GO:0008152; metabolic process	GO:0005737; cytoplasm	GO:0016491; oxidoreductase activity GO:0005488; binding GO:0004074; biliverdin reductase activity GO:0008270; zinc ion binding GO:0003824; catalytic activity	CAF90802	1.55e-23	unnamed protein product [Tetraodon nigroviridis]	1580	4.66788	6.8026	2.13472	3.99952	0.00428455
si:rp71-1g18.11 /	GO:0008150; biological_process	GO:0005575; cellular_component	GO:0003674; molecular_function	CAG02814	8.16e-25	unnamed protein product [Tetraodon nigroviridis]	9040	11.787	13.9021	2.11505	2.86748	0.0217894
zgc:165618 /		GO:0005634; nucleus	GO:0003677; DNA binding	NP_001092721	8.24e-17	high-mobility group box 1b [Danio rerio]	14104	9.7691	11.8823	2.11317	2.79214	0.0244112
RAB27A, member RAS oncogene family /	GO:0015031; protein transport GO:0007264; small GTPase mediated signal transduction		GO:0005525; GTP binding GO:0000166; nucleotide binding	ACO09389	0	Ras-related protein Rab-27A [Osmerus mordax]	11245	3.49075	5.59154	2.1008	2.52857	0.0364479
zgc:101016 /	GO:0008150; biological_process	GO:0005575; cellular_component	GO:0003674; molecular_function	ACQ58645	1.92e-21	C9orf85 homolog [Anoplopoma fimbria]	9624	1.6376	3.73616	2.09856	2.42113	0.0429654
				ABE02825	8.88e-11	drtp1 [Larimichthys crocea]	9943	14.8743	16.9595	2.08527	3.86638	0.00514085
sushi domain containing 2 /	GO:0006955; immune response		GO:0030247; polysaccharide binding GO:0005044; scavenger receptor activity	CAF99249	6.73e-35	unnamed protein product [Tetraodon nigroviridis]	11981	4.05277	6.13693	2.08416	2.69002	0.0284966
				No Hit			15587	4.45254	6.51888	2.06634	4.56438	0.00203634
similar to Hist1h4c protein /	GO:0006334; nucleosome assembly	GO:0000786; nucleosome GO:0005634; nucleus	GO:0003677; DNA binding	XP_001498098	1.36e-38	PREDICTED: histone H4 [Equus caballus]	12958	5.70573	7.75856	2.05283	2.55228	0.035151
glutamic pyruvate transaminase (alanine aminotransferase) 2, like /	GO:0009058; biosynthetic process	GO:0005575; cellular_component	GO:0004021; L-alanine:2-oxoglutarate aminotransferase activity GO:0008483; transaminase activity GO:0030170; pyridoxal phosphate binding GO:0016740; transferase activity GO:0003824; catalytic activity GO:0016769; transferase activity, transferring nitroge	CAF98485	2.52e-44	unnamed protein product [Tetraodon nigroviridis]	2755	2.34979	4.40253	2.05273	2.41525	0.0433541
zgc:65997 /	GO:0055114; oxidation-reduction process GO:0008152; metabolic process	GO:0005575; cellular_component	GO:0016491; oxidoreductase activity GO:0005488; binding GO:0003824; catalytic activity	ACI67772	0	C-factor [Salmo salar] >gi|209736886|gb|ACI69312.1| C-factor [Salmo salar] >gi|303659386|gb|ADM15958.1| C-factor [Salmo salar] >gi|303667656|gb|ADM16274.1| C-factor [Salmo salar]	14637	5.39394	7.44385	2.04991	5.00133	0.00118288
family with sequence similarity 98, member A /	GO:0008150; biological_process	GO:0005575; cellular_component	GO:0003674; molecular_function	XP_684574	5.11e-19	PREDICTED: protein FAM98A isoform 1 [Danio rerio]	8911	5.27399	7.30805	2.03407	5.24834	0.000880673
				No Hit			11448	6.07149	8.0946	2.02311	2.68107	0.0288868
ADP-ribosylation factor-like 2 /	GO:0051297; centrosome organization GO:0015870; acetylcholine transport GO:0034260; negative regulation of GTPase activity GO:0007264; small GTPase mediated signal transduction GO:0031116; positive regulation of microtubule polymerization GO:0010811; posi	GO:0005856; cytoskeleton GO:0005813; centrosome GO:0005829; cytosol GO:0005622; intracellular GO:0016328; lateral plasma membrane GO:0005737; cytoplasm GO:0005794; Golgi apparatus GO:0005758; mitochondrial intermembrane space GO:0005634; nucleus	GO:0005525; GTP binding GO:0003924; GTPase activity GO:0019003; GDP binding GO:0005515; protein binding GO:0000166; nucleotide binding	CAG05737	9.34e-37	unnamed protein product [Tetraodon nigroviridis]	8085	6.93136	8.94829	2.01693	5.78623	0.000476767
				ACX55038	4.11e-16	pG1 protein [Bacillus amyloliquefaciens]	9419	3.03608	5.04962	2.01354	4.41679	0.00246194
triadin /	GO:0008150; biological_process	GO:0016021; integral to membrane GO:0016529; sarcoplasmic reticulum GO:0016020; membrane	GO:0005102; receptor binding	XP_002046645	9.04e-14	GJ12366 [Drosophila virilis] >gi|194153803|gb|EDW68987.1| GJ12366 [Drosophila virilis]	8664	1.72445	3.72396	1.99951	2.39618	0.0446413
myosin IA /	GO:0051648; vesicle localization GO:0007605; sensory perception of sound GO:0030033; microvillus assembly GO:0030030; cell projection organization GO:0032880; regulation of protein localization	GO:0045121; membrane raft GO:0005902; microvillus GO:0043025; neuronal cell body GO:0031252; cell leading edge GO:0016459; myosin complex GO:0005737; cytoplasm GO:0015629; actin cytoskeleton GO:0030426; growth cone GO:0031941; filamentous actin GO:0005903	GO:0005516; calmodulin binding GO:0003774; motor activity GO:0005524; ATP binding GO:0003779; actin binding GO:0000166; nucleotide binding	CAG10100	1.26e-09	unnamed protein product [Tetraodon nigroviridis]	9575	7.46293	9.46206	1.99914	3.90633	0.00486605
lecithin-cholesterol acyltransferase /	GO:0008203; cholesterol metabolic process GO:0008202; steroid metabolic process	GO:0005576; extracellular region	GO:0004607; phosphatidylcholine-sterol O-acyltransferase activity GO:0008415; acyltransferase activity GO:0016740; transferase activity	XP_001332828	4.95e-22	PREDICTED: phosphatidylcholine-sterol acyltransferase-like [Danio rerio]	2953	12.1102	14.1019	1.99174	3.55815	0.00791605
				No Hit			9024	2.02929	4.02011	1.99082	3.79043	0.0057106
phospholipid transfer protein /	GO:0008150; biological_process	GO:0005575; cellular_component	GO:0008289; lipid binding	CAF90160	0	unnamed protein product [Tetraodon nigroviridis]	10755	12.0078	13.9979	1.99015	3.23554	0.0126123
transcription elongation factor A (SII), 3 /	GO:0006354; transcription elongation, DNA-dependent GO:0006350; transcription GO:0006368; transcription elongation from RNA polymerase II promoter GO:0006355; regulation of transcription, DNA-dependent GO:0006357; regulation of transcription from RNA poly	GO:0005634; nucleus	GO:0003711; transcription elongation regulator activity GO:0003702; RNA polymerase II transcription factor activity GO:0003676; nucleic acid binding GO:0030528; transcription regulator activity GO:0003677; DNA binding GO:0003746; translation elongation fa	ABU80627	0	transcription elongation factor TFIIS [Artemia franciscana]	1064	1.83097	3.82044	1.98947	3.2532	0.0122905
ELOVL family member 5, elongation of long chain fatty acids (yeast) /	GO:0030497; fatty acid elongation GO:0019368; fatty acid elongation, unsaturated fatty acid GO:0042761; very long-chain fatty acid biosynthetic process GO:0042759; long-chain fatty acid biosynthetic process	GO:0016021; integral to membrane GO:0005887; integral to plasma membrane	GO:0009922; fatty acid elongase activity	ACS91459	0	fatty acyl elovl5 elongase [Lates calcarifer] >gi|262090299|gb|ACY25090.1| fatty acid elongase [Lates calcarifer]	12624	9.04479	11.0329	1.98815	2.68346	0.0287818
ADP-ribosylation factor-like 3, like 1 /	GO:0007264; small GTPase mediated signal transduction	GO:0005622; intracellular	GO:0005525; GTP binding GO:0000166; nucleotide binding	NP_956987	0	ADP-ribosylation factor-like 3, like 1 [Danio rerio] >gi|37589641|gb|AAH59431.1| ADP-ribosylation factor-like 3, like 1 [Danio rerio]	12720	1.41744	3.39791	1.98047	2.99196	0.0180812
phosphodiesterase 4A, cAMP specific /	GO:0006198; cAMP catabolic process GO:0007165; signal transduction GO:0008152; metabolic process	GO:0005829; cytosol GO:0005737; cytoplasm GO:0048471; perinuclear region of cytoplasm GO:0005634; nucleus	GO:0046872; metal ion binding GO:0004114; 3',5'-cyclic-nucleotide phosphodiesterase activity GO:0016787; hydrolase activity GO:0008081; phosphoric diester hydrolase activity GO:0003824; catalytic activity GO:0004115; 3',5'-cyclic-AMP phosphodiesterase act	CAF97600	2.39e-24	unnamed protein product [Tetraodon nigroviridis]	8220	4.13003	6.08761	1.95758	2.6236	0.031527
				XP_001744686	0.255773	hypothetical protein [Monosiga brevicollis MX1] >gi|163777017|gb|EDQ90635.1| predicted protein [Monosiga brevicollis MX1]	14699	11.326	13.2805	1.95446	2.35791	0.0473407
musculoskeletal, embryonic nuclear protein 1 /	GO:0030326; embryonic limb morphogenesis GO:0042246; tissue regeneration	GO:0005654; nucleoplasm GO:0005634; nucleus		CBN81065	5.05e-32	Musculoskeletal embryonic nuclear protein 1 [Dicentrarchus labrax]	6708	2.11116	4.06342	1.95227	2.48147	0.0391715
				No Hit			10158	2.00939	3.95306	1.94366	3.54509	0.00806447
				No Hit			6921	5.19379	7.13509	1.9413	3.72005	0.0062995
zinc finger protein 449 /	GO:0016032; viral reproduction GO:0006355; regulation of transcription, DNA-dependent	GO:0005622; intracellular GO:0005634; nucleus	GO:0046872; metal ion binding GO:0003700; sequence-specific DNA binding transcription factor activity GO:0003677; DNA binding GO:0008270; zinc ion binding	XP_001493543	6.67e-11	PREDICTED: zinc finger protein 630 [Equus caballus]	58	3.95949	5.89982	1.94034	2.92146	0.0200925
zgc:56556 /	GO:0008150; biological_process	GO:0005575; cellular_component		CAG11643	2.74e-36	unnamed protein product [Tetraodon nigroviridis]	7681	7.14966	9.08944	1.93978	5.37874	0.000756244
				XP_001334908	2.35e-11	PREDICTED: epsin-3-like [Danio rerio]	1559	6.75366	8.6883	1.93464	6.20622	0.000303009
roundabout, axon guidance receptor, homolog 1 (Drosophila) /	GO:0050772; positive regulation of axonogenesis GO:0002042; cell migration involved in sprouting angiogenesis GO:0007155; cell adhesion GO:0033600; negative regulation of mammary gland epithelial cell proliferation GO:0016199; axon midline choice point re	GO:0005886; plasma membrane GO:0005887; integral to plasma membrane GO:0005737; cytoplasm GO:0009986; cell surface	GO:0042802; identical protein binding GO:0030275; LRR domain binding GO:0008046; axon guidance receptor activity GO:0004872; receptor activity GO:0005515; protein binding	XP_003309943	1.27e-09	PREDICTED: roundabout homolog 1 isoform 1 [Pan troglodytes]	3899	1.87079	3.78777	1.91698	2.73468	0.0266293
				No Hit			2015	12.1234	14.0394	1.91596	4.51082	0.00218074
zgc:56699 /		GO:0005575; cellular_component		AAX61144	1.65e-17	D7-like protein [Oreochromis mossambicus]	7208	1.3952	3.30885	1.91365	2.5278	0.036491
				No Hit			14600	5.265	7.17579	1.91079	2.75898	0.0256668
				CAF93817	0.849937	unnamed protein product [Tetraodon nigroviridis]	10774	5.81811	7.72802	1.90991	2.47419	0.0396105
SH3 domain containing ring finger 1 /	GO:0051246; regulation of protein metabolic process GO:0043687; post-translational protein modification GO:0046328; regulation of JNK cascade GO:0006917; induction of apoptosis	GO:0030027; lamellipodium GO:0005737; cytoplasm GO:0042995; cell projection GO:0005794; Golgi apparatus	GO:0005078; MAP-kinase scaffold activity GO:0019787; small conjugating protein ligase activity GO:0016874; ligase activity GO:0046872; metal ion binding GO:0008270; zinc ion binding GO:0005515; protein binding	ADO28362	6.03e-34	ubiquitin-conjugating enzyme e2 l3 [Ictalurus furcatus]	9941	6.0583	7.95661	1.89831	3.70702	0.00641541
				No Hit			9794	7.66978	9.5669	1.89712	3.19261	0.0134322
				Q8JI37	1.39e-15	RecName: Full=Type-4 ice-structuring protein; AltName: Full=Antifreeze protein type IV; Flags: Precursor >gi|21310268|gb|AAM46175.1|AF384676_1 antifreeze protein type IV [Paralichthys olivaceus]	3825	4.01065	5.90697	1.89632	4.04525	0.00402702
apolipoprotein L, 1 /	GO:0006869; lipid transport GO:0042157; lipoprotein metabolic process	GO:0005576; extracellular region	GO:0008289; lipid binding	NP_001025309	0	apolipoprotein L, 1 [Danio rerio] >gi|33284880|emb|CAE17626.1| novel protein similar to human apolipoprotein 1 (APOL1) [Danio rerio] >gi|133777917|gb|AAI15194.1| Apolipoprotein L, 1 [Danio rerio]	11705	4.40418	6.29995	1.89577	2.44797	0.0412338
glycosyltransferase 1 domain containing 1 /	GO:0009058; biosynthetic process			XP_002753201	4.94e-22	PREDICTED: glycosyltransferase 1 domain-containing protein 1-like [Callithrix jacchus]	9568	4.59338	6.48376	1.89038	4.89613	0.00134476
				AEB31264	4.09e-08	14 kDa apolipoprotein [Epinephelus bruneus]	10907	10.9619	12.8516	1.88967	2.83898	0.0227449
si:dkey-102c8.6 /	GO:0006541; glutamine metabolic process		GO:0004359; glutaminase activity	XP_001345099	0	PREDICTED: glutaminase kidney isoform, mitochondrial [Danio rerio]	4790	8.43325	10.32	1.88674	3.14175	0.014477
				No Hit			2517	13.2884	15.1745	1.88614	2.91791	0.0201997
				No Hit			13358	8.86361	10.7486	1.88498	2.735	0.0266162
transcription factor 7-like 2 (T-cell specific, HMG-box) /	GO:0021513; spinal cord dorsal/ventral patterning GO:0008284; positive regulation of cell proliferation GO:0006350; transcription GO:0048596; embryonic camera-type eye morphogenesis GO:0044333; Wnt receptor signaling pathway involved in digestive tract mo	GO:0005634; nucleus	GO:0003677; DNA binding	CAF95315	1.55e-08	unnamed protein product [Tetraodon nigroviridis]	5295	8.60355	10.4879	1.88434	2.82289	0.0233036
zgc:56719 /	GO:0008150; biological_process	GO:0005575; cellular_component	GO:0003674; molecular_function	CAG03337	0	unnamed protein product [Tetraodon nigroviridis]	13785	5.14132	7.02465	1.88334	3.54608	0.00805315
zgc:101116 /	GO:0006004; fucose metabolic process GO:0005975; carbohydrate metabolic process	GO:0005575; cellular_component	GO:0004560; alpha-L-fucosidase activity GO:0003824; catalytic activity GO:0043169; cation binding	CAK05291	0	novel protein (zgc:101116) [Danio rerio]	1068	4.26829	6.15011	1.88181	3.38495	0.0101478
zgc:63614 /	GO:0008150; biological_process	GO:0005575; cellular_component	GO:0003674; molecular_function	CAF95764	0	unnamed protein product [Tetraodon nigroviridis]	14262	8.90938	10.7834	1.87404	3.02308	0.0172616
vomeronasal 2 receptor, l1 /	GO:0007186; G-protein coupled receptor protein signaling pathway	GO:0016021; integral to membrane	GO:0004930; G-protein coupled receptor activity GO:0004872; receptor activity	XP_694399	2.25e-22	PREDICTED: vomeronasal type-2 receptor 1 [Danio rerio]	2787	2.5196	4.38966	1.87007	3.19541	0.0133771
arachidonate lipoxygenase 3 /	GO:0055114; oxidation-reduction process GO:0006691; leukotriene metabolic process GO:0008150; biological_process	GO:0005575; cellular_component	GO:0003674; molecular_function GO:0016491; oxidoreductase activity GO:0005506; iron ion binding GO:0046872; metal ion binding GO:0016165; lipoxygenase activity	CAG11484	8.74e-28	unnamed protein product [Tetraodon nigroviridis]	4402	6.73495	8.59267	1.85772	2.8135	0.0236361
zinc finger protein 623 /	GO:0045449; regulation of transcription	GO:0005622; intracellular GO:0005634; nucleus	GO:0046872; metal ion binding GO:0003677; DNA binding GO:0008270; zinc ion binding	XP_002723155	9.19e-16	PREDICTED: zinc finger protein 93 homolog [Oryctolagus cuniculus]	5560	3.28914	5.12207	1.83293	2.46492	0.0401771
Fas apoptotic inhibitory molecule /	GO:0043066; negative regulation of apoptosis GO:0006915; apoptosis GO:0050769; positive regulation of neurogenesis GO:0006916; anti-apoptosis GO:0007249; I-kappaB kinase/NF-kappaB cascade	GO:0005737; cytoplasm		CAG00856	0	unnamed protein product [Tetraodon nigroviridis]	6802	8.3036	10.1328	1.82923	3.07841	0.0158993
ectonucleotide pyrophosphatase/phosphodiesterase 1 /	GO:0006767; water-soluble vitamin metabolic process GO:0006955; immune response GO:0030500; regulation of bone mineralization GO:0045719; negative regulation of glycogen biosynthetic process GO:0030308; negative regulation of cell growth GO:0032869; cellu	GO:0016021; integral to membrane GO:0005886; plasma membrane GO:0005615; extracellular space GO:0016323; basolateral plasma membrane GO:0009986; cell surface	GO:0030247; polysaccharide binding GO:0005524; ATP binding GO:0042803; protein homodimerization activity GO:0004528; phosphodiesterase I activity GO:0047429; nucleoside-triphosphate diphosphatase activity GO:0005515; protein binding GO:0050656; 3'-phospho	CAF93838	6.18e-41	unnamed protein product [Tetraodon nigroviridis]	5082	6.72657	8.55337	1.82681	2.33346	0.0491504
zgc:112199 /	GO:0007264; small GTPase mediated signal transduction	GO:0005622; intracellular	GO:0005525; GTP binding GO:0000166; nucleotide binding	CBN80651	5.8e-23	ADP-ribosylation factor 4 [Dicentrarchus labrax]	15325	5.11701	6.94145	1.82445	2.39689	0.0445921
				No Hit			15039	3.91061	5.72977	1.81915	3.55008	0.00800741
SYF2 homolog, RNA splicing factor (S. cerevisiae) /	GO:0006397; mRNA processing GO:0008380; RNA splicing	GO:0005634; nucleus	GO:0003674; molecular_function	AEM37717	7.87e-28	pre-mRNA-splicing factor [Epinephelus bruneus]	1259	12.5454	14.3634	1.81807	2.60701	0.0323344
				No Hit			14523	3.44111	5.25538	1.81427	2.37953	0.0457957
ubiquitin family domain containing 1 /		GO:0005575; cellular_component	GO:0003674; molecular_function	CAG12225	1.74e-35	unnamed protein product [Tetraodon nigroviridis]	1233	6.85342	8.6671	1.81368	5.11114	0.00103639
si:ch211-199m3.4 /	GO:0006139; nucleobase, nucleoside, nucleotide and nucleic acid metabolic process		GO:0016301; kinase activity GO:0005524; ATP binding GO:0019205; nucleobase, nucleoside, nucleotide kinase activity GO:0016740; transferase activity	XP_685909	0	PREDICTED: adenylate kinase domain-containing protein 1 [Danio rerio]	3966	12.2963	14.1084	1.81207	2.62747	0.0313417
zinc ribbon domain containing 1 /	GO:0045449; regulation of transcription		GO:0003676; nucleic acid binding GO:0030528; transcription regulator activity GO:0008270; zinc ion binding	ACQ58531	0	DNA-directed RNA polymerase I subunit RPA12 [Anoplopoma fimbria]	12556	9.51984	11.3273	1.80748	5.19473	0.000938229
zgc:65788 /	GO:0006032; chitin catabolic process GO:0005975; carbohydrate metabolic process GO:0006030; chitin metabolic process	GO:0005576; extracellular region	GO:0004553; hydrolase activity, hydrolyzing O-glycosyl compounds GO:0003824; catalytic activity GO:0043169; cation binding GO:0008061; chitin binding GO:0004568; chitinase activity	ACG58868	0	myeloid cell lineage chitinase [Oncorhynchus mykiss]	11980	12.6571	14.4621	1.80491	4.7111	0.00169158
si:ch211-117l16.1 /		GO:0016020; membrane		NP_001082847	2.54e-18	transmembrane protein 63A [Danio rerio] >gi|141795701|gb|AAI39666.1| Si:ch211-117l16.1 protein [Danio rerio]	8313	1.74397	3.54507	1.8011	4.39033	0.00254803
retinol binding protein 1, cellular /	GO:0042573; retinoic acid metabolic process GO:0006810; transport GO:0033189; response to vitamin A GO:0042572; retinol metabolic process GO:0030852; regulation of granulocyte differentiation	GO:0005737; cytoplasm	GO:0016918; retinal binding GO:0019841; retinol binding GO:0005488; binding GO:0005215; transporter activity GO:0005501; retinoid binding GO:0008289; lipid binding	ACQ58547	0	Retinol-binding protein I, cellular [Anoplopoma fimbria]	137	14.0611	15.8603	1.79927	4.16858	0.00341239
ataxia, cerebellar, Cayman type homolog (human) /	GO:0006810; transport			XP_003201005	8.16e-33	PREDICTED: caytaxin [Danio rerio] >gi|148726071|emb|CAN87813.1| novel protein similar to vertebrate ataxia, cerebellar, Cayman type (caytaxin) (ATCAY) [Danio rerio]	12161	3.93103	5.72538	1.79435	2.81648	0.0235301
mannose receptor, C type 1b /			GO:0005529; sugar binding GO:0005488; binding GO:0004872; receptor activity	XP_003421357	1.37e-11	PREDICTED: CD209 antigen-like [Loxodonta africana]	940	3.3496	5.14041	1.79081	2.60944	0.0322146
				No Hit			9398	2.03452	3.81735	1.78283	3.77719	0.00581667
zinc finger homeobox 4 /	GO:0006355; regulation of transcription, DNA-dependent	GO:0005622; intracellular GO:0005634; nucleus	GO:0043565; sequence-specific DNA binding GO:0046872; metal ion binding GO:0030528; transcription regulator activity GO:0003700; sequence-specific DNA binding transcription factor activity GO:0008270; zinc ion binding	XP_002647433	0.0574996	Hypothetical protein CBG06503 [Caenorhabditis briggsae] >gi|187034070|emb|CAP26797.1| hypothetical protein CBG_06503 [Caenorhabditis briggsae AF16]	5283	4.14724	5.9274	1.78015	2.51703	0.0370973
sb:cb37 /		GO:0005576; extracellular region GO:0005615; extracellular space	GO:0004866; endopeptidase inhibitor activity	AAR06589	1.13e-16	alpha-2-macroglobulin [Sparus aurata]	9547	14.7582	16.5351	1.77693	4.20479	0.00325182
zgc:174237 /	GO:0008150; biological_process	GO:0005575; cellular_component	GO:0003674; molecular_function	ACO13398	3.06e-16	Fish-egg lectin [Esox lucius]	23	7.87899	9.65576	1.77677	3.01225	0.0175423
				CAG09856	1.23e-12	unnamed protein product [Tetraodon nigroviridis]	115	13.5291	15.3059	1.77673	2.71484	0.0274427
apolipoprotein A-I /	GO:0006629; lipid metabolic process GO:0042157; lipoprotein metabolic process GO:0006869; lipid transport GO:0006810; transport GO:0006695; cholesterol biosynthetic process GO:0033344; cholesterol efflux GO:0030301; cholesterol transport GO:0008203; chole	GO:0034364; high-density lipoprotein particle GO:0005576; extracellular region GO:0005615; extracellular space	GO:0005319; lipid transporter activity GO:0008035; high-density lipoprotein particle binding GO:0017127; cholesterol transporter activity GO:0008289; lipid binding	ACH90228	1.03e-18	apolipoprotein A-I [Morone saxatilis]	262	3.56559	5.33477	1.76919	2.68624	0.0286606
cytochrome P450, family 26, subfamily A, polypeptide 1 /	GO:0034653; retinoic acid catabolic process GO:0031016; pancreas development GO:0006805; xenobiotic metabolic process GO:0042573; retinoic acid metabolic process GO:0003131; mesodermal-endodermal cell signaling GO:0048854; brain morphogenesis GO:0001568;	GO:0005783; endoplasmic reticulum GO:0005789; endoplasmic reticulum membrane GO:0005792; microsome GO:0016020; membrane	GO:0020037; heme binding GO:0005506; iron ion binding GO:0008401; retinoic acid 4-hydroxylase activity GO:0016491; oxidoreductase activity GO:0046872; metal ion binding GO:0019825; oxygen binding GO:0001972; retinoic acid binding GO:0004497; monooxygenase	CAF92771	3.39e-41	unnamed protein product [Tetraodon nigroviridis]	9209	2.72515	4.49183	1.76667	2.37628	0.0460247
solute carrier family 12 (potassium/chloride transporters), member 9 /	GO:0055085; transmembrane transport GO:0006810; transport	GO:0016021; integral to membrane GO:0005886; plasma membrane GO:0016020; membrane	GO:0003674; molecular_function	CAG02898	0	unnamed protein product [Tetraodon nigroviridis]	4690	6.97207	8.73792	1.76585	2.36586	0.0467664
si:dkeyp-81f3.3 /	GO:0006629; lipid metabolic process GO:0016042; lipid catabolic process GO:0008152; metabolic process GO:0007067; mitosis		GO:0016787; hydrolase activity	CAG04008	0	unnamed protein product [Tetraodon nigroviridis]	1799	1.54122	3.29891	1.75769	4.03665	0.00407415
zgc:63863 /	GO:0032313; regulation of Rab GTPase activity	GO:0005622; intracellular	GO:0005097; Rab GTPase activator activity	CAG10814	6.31e-09	unnamed protein product [Tetraodon nigroviridis]	5174	2.23064	3.98715	1.75651	4.63276	0.00186698
zgc:194275 /	GO:0008150; biological_process	GO:0005575; cellular_component	GO:0003674; molecular_function	CAG00867	0	unnamed protein product [Tetraodon nigroviridis]	938	2.29963	4.04705	1.74742	3.6039	0.0074184
				CBN81345	2.94e-22	Putative nuclease HARBI1 [Dicentrarchus labrax]	2408	7.64145	9.38698	1.74554	5.18691	0.00094697
RIKEN cDNA 0610010K14 gene /	GO:0016568; chromatin modification GO:0008150; biological_process	GO:0005634; nucleus	GO:0003674; molecular_function GO:0003677; DNA binding	CAF97359	2.74e-20	unnamed protein product [Tetraodon nigroviridis]	821	3.5337	5.26801	1.7343	2.73584	0.0265824
				No Hit			7642	4.58083	6.31488	1.73405	3.63615	0.00708777
histone cluster 2, H4 /	GO:0006334; nucleosome assembly GO:0008150; biological_process	GO:0005575; cellular_component GO:0000786; nucleosome GO:0005634; nucleus	GO:0003677; DNA binding GO:0005515; protein binding	Q6WV74	1.42e-37	RecName: Full=Histone H4 >gi|33114104|gb|AAP94670.1| histone H4 [Mytilus chilensis]	3004	5.96345	7.69669	1.73324	2.6415	0.0306791
				XP_002941723	0.0152372	PREDICTED: hypothetical protein LOC100488485 [Xenopus (Silurana) tropicalis]	14106	2.36747	4.09814	1.73067	2.75238	0.0259245
similar to LOC494798 protein /	GO:0055114; oxidation-reduction process		GO:0020037; heme binding GO:0016712; oxidoreductase activity, acting on paired donors, with incorporation or reduction of molecular oxygen, reduced flavin or flavop GO:0009055; electron carrier activity	CAF95844	9.06e-16	unnamed protein product [Tetraodon nigroviridis]	4227	7.0879	8.8109	1.723	4.46749	0.00230572
zgc:101024 /	GO:0008150; biological_process	GO:0016021; integral to membrane GO:0016020; membrane	GO:0003674; molecular_function	NP_001003594	7.3e-13	transmembrane protein 223 [Danio rerio] >gi|82182166|sp|Q6DC58.1|TM223_DANRE RecName: Full=Transmembrane protein 223 >gi|50417840|gb|AAH78226.1| Zgc:101024 [Danio rerio]	11121	3.96262	5.68456	1.72195	3.96706	0.0044781
nemo like kinase, type 2 /	GO:0006468; protein phosphorylation		GO:0004707; MAP kinase activity GO:0004672; protein kinase activity GO:0004674; protein serine/threonine kinase activity GO:0016301; kinase activity GO:0005524; ATP binding GO:0016740; transferase activity GO:0000166; nucleotide binding	BAG49076	1.41e-24	nemo-like kinase 2 [Danio rerio]	10361	5.9181	7.63676	1.71866	4.07325	0.00387768
CG6378 gene product from transcript CG6378-RA /	GO:0070278; extracellular matrix constituent secretion GO:0007155; cell adhesion GO:0060438; trachea development GO:0007443; Malpighian tubule morphogenesis GO:0007498; mesoderm development GO:0007165; signal transduction GO:0007419; ventral cord developm	GO:0005604; basement membrane GO:0005578; proteinaceous extracellular matrix GO:0005615; extracellular space	GO:0005509; calcium ion binding	BAB20042	0	SPARC [Artemia franciscana]	1913	2.38026	4.09431	1.71405	2.54025	0.035803
vaccinia related kinase 3 /	GO:0006468; protein phosphorylation GO:0032516; positive regulation of phosphoprotein phosphatase activity GO:0070373; negative regulation of ERK1 and ERK2 cascade	GO:0005634; nucleus	GO:0004672; protein kinase activity GO:0005524; ATP binding GO:0019903; protein phosphatase binding GO:0005515; protein binding GO:0000166; nucleotide binding	NP_001158804	1.85e-32	serine/threonine-protein kinase VRK3 [Salmo salar] >gi|223647490|gb|ACN10503.1| Serine/threonine-protein kinase VRK3 [Salmo salar]	13380	3.67661	5.38683	1.71022	2.53944	0.0358477
zgc:77734 /	GO:0008150; biological_process	GO:0005575; cellular_component	GO:0005488; binding GO:0000062; fatty-acyl-CoA binding	NP_001158334	9.91e-37	acyl-CoA-binding protein [Oryzias latipes] >gi|226821193|gb|ACO82288.1| acyl-CoA-binding protein [Oryzias latipes]	11124	1.48066	3.18563	1.70497	2.62558	0.031432
necdin-like 2 /	GO:0040008; regulation of growth GO:0006355; regulation of transcription, DNA-dependent	GO:0005575; cellular_component GO:0005737; cytoplasm GO:0005634; nucleus	GO:0005515; protein binding	CAF96179	0	unnamed protein product [Tetraodon nigroviridis]	7758	9.94202	11.6438	1.70173	4.53213	0.00212198
zgc:113200 /	GO:0008150; biological_process	GO:0005575; cellular_component	GO:0003993; acid phosphatase activity	NP_001013355	0	lysosomal acid phosphatase [Danio rerio] >gi|60416189|gb|AAH90765.1| Zgc:113200 [Danio rerio] >gi|182890036|gb|AAI65193.1| Zgc:113200 protein [Danio rerio]	2080	8.74838	10.4467	1.69829	4.19495	0.00329463
kinesin heavy chain member 2A /	GO:0051301; cell division GO:0030154; cell differentiation GO:0007052; mitotic spindle organization GO:0007275; multicellular organismal development GO:0007399; nervous system development GO:0007067; mitosis GO:0007018; microtubule-based movement GO:00070	GO:0005856; cytoskeleton GO:0000922; spindle pole GO:0005815; microtubule organizing center GO:0005737; cytoplasm GO:0005876; spindle microtubule	GO:0005524; ATP binding GO:0003777; microtubule motor activity GO:0000166; nucleotide binding	XP_002934247	0	PREDICTED: kinesin-like protein KIF2A isoform 3 [Xenopus (Silurana) tropicalis]	3714	8.96133	10.6486	1.68729	8.54426	3.44097e-05
immunoglobulin superfamily, member 9B /	GO:0008150; biological_process	GO:0005575; cellular_component	GO:0003674; molecular_function	CAG08907	1.66e-08	unnamed protein product [Tetraodon nigroviridis]	14570	7.56011	9.24686	1.68676	3.27757	0.0118605
vacuolar protein sorting 28 homolog (S. cerevisiae) /	GO:0015031; protein transport GO:0031397; negative regulation of protein ubiquitination	GO:0031902; late endosome membrane GO:0005886; plasma membrane GO:0005829; cytosol GO:0005737; cytoplasm GO:0005768; endosome	GO:0005515; protein binding	NP_001187714	1.63e-33	vacuolar protein sorting-associated protein 28 homolog [Ictalurus punctatus] >gi|308323775|gb|ADO29023.1| vacuolar protein sorting-associated protein 28-like protein [Ictalurus punctatus]	9262	9.70301	11.3887	1.68572	4.84009	0.00144078
				No Hit			12456	4.37052	6.05608	1.68556	3.05182	0.0165393
				No Hit			1866	2.59596	4.27549	1.67954	2.75718	0.0257368
zgc:103433 /	GO:0015991; ATP hydrolysis coupled proton transport GO:0015986; ATP synthesis coupled proton transport	GO:0033179; proton-transporting V-type ATPase, V0 domain	GO:0015078; hydrogen ion transmembrane transporter activity	ACQ58630	8.92e-33	Vacuolar ATP synthase subunit e 1 [Anoplopoma fimbria] >gi|229367884|gb|ACQ58922.1| Vacuolar ATP synthase subunit e 1 [Anoplopoma fimbria]	4974	8.87342	10.5507	1.67724	5.89677	0.000422253
cAMP-regulated phosphoprotein, 19kDa /	GO:0045722; positive regulation of gluconeogenesis GO:0046326; positive regulation of glucose import	GO:0005737; cytoplasm	GO:0015459; potassium channel regulator activity GO:0005102; receptor binding	ACQ57913	0	cAMP-regulated phosphoprotein 19 [Anoplopoma fimbria]	15386	8.13199	9.80589	1.6739	3.14469	0.0144144
nitrilase family, member 2 /	GO:0006807; nitrogen compound metabolic process	GO:0005737; cytoplasm	GO:0016810; hydrolase activity, acting on carbon-nitrogen (but not peptide) bonds GO:0050152; omega-amidase activity GO:0016787; hydrolase activity	EFX70459	6.83e-40	hypothetical protein DAPPUDRAFT_328325 [Daphnia pulex]	15548	8.47063	10.1432	1.67255	4.8987	0.00134052
protease, serine-like 1 /	GO:0006508; proteolysis	GO:0005576; extracellular region	GO:0004252; serine-type endopeptidase activity GO:0008233; peptidase activity	BAD91575	1.91e-12	serine protease I-2 [Paralichthys olivaceus]	3648	5.87307	7.5428	1.66972	3.01575	0.0174512
thymidine kinase 1, soluble /	GO:0006260; DNA replication	GO:0005575; cellular_component	GO:0016301; kinase activity GO:0004797; thymidine kinase activity GO:0005524; ATP binding GO:0016740; transferase activity GO:0000166; nucleotide binding	ADO28301	1.4e-45	thymidine kinase cytosolic [Ictalurus furcatus]	10562	4.95251	6.62055	1.66804	5.84503	0.000446861
Tax1 (human T-cell leukemia virus type I) binding protein 3 /	GO:0060028; convergent extension involved in axis elongation			CAG07966	2.2e-07	unnamed protein product [Tetraodon nigroviridis]	8333	6.25105	7.91555	1.6645	2.55783	0.034854
UDP-galactose-4-epimerase /	GO:0044237; cellular metabolic process GO:0005975; carbohydrate metabolic process GO:0006012; galactose metabolic process GO:0008152; metabolic process	GO:0005575; cellular_component	GO:0050662; coenzyme binding GO:0005488; binding GO:0016853; isomerase activity GO:0016857; racemase and epimerase activity, acting on carbohydrates and derivatives GO:0003978; UDP-glucose 4-epimerase activity GO:0003824; catalytic activity	NP_001187764	3.57e-20	UDP-glucose 4-epimerase [Ictalurus punctatus] >gi|308323913|gb|ADO29092.1| UDP-glucose 4-epimerase [Ictalurus punctatus]	12691	10.632	12.2939	1.66198	2.59248	0.0330585
family with sequence similarity 164, member A /	GO:0008150; biological_process	GO:0005575; cellular_component	GO:0003674; molecular_function	CBN81834	0	UPF0418 protein FAM164A [Dicentrarchus labrax]	4629	2.89393	4.55201	1.65809	3.60137	0.00744506
zgc:92249 /	GO:0008150; biological_process	GO:0005575; cellular_component	GO:0003674; molecular_function	ABW06865	0	HRAS-like suppressor 3 [Perca flavescens]	14572	8.61442	10.2712	1.65674	2.32666	0.0496665
TAF13 RNA polymerase II, TATA box binding protein (TBP)-associated factor /	GO:0006366; transcription from RNA polymerase II promoter		GO:0003702; RNA polymerase II transcription factor activity GO:0003677; DNA binding	XP_003282782	2.44e-08	PREDICTED: transcription initiation factor TFIID subunit 13-like [Nomascus leucogenys]	9420	7.79621	9.45189	1.65568	3.49086	0.00871368
radial spoke 3A homolog (Chlamydomonas) /	GO:0008150; biological_process	GO:0005575; cellular_component	GO:0003674; molecular_function	ACO09160	0	Flagellar radial spoke protein 3 [Osmerus mordax]	8283	2.60694	4.25637	1.64942	3.85059	0.00525411
fatty acid desaturase 2 /	GO:0006629; lipid metabolic process GO:0055114; oxidation-reduction process GO:0006810; transport GO:0008610; lipid biosynthetic process GO:0006633; fatty acid biosynthetic process GO:0022900; electron transport chain	GO:0005783; endoplasmic reticulum GO:0016021; integral to membrane GO:0016020; membrane	GO:0020037; heme binding GO:0016717; oxidoreductase activity, acting on paired donors, with oxidation of a pair of donors resulting in the reduction of molecular ox GO:0016491; oxidoreductase activity GO:0005506; iron ion binding	ACY25091	0	fatty acid delta6 desaturase [Lates calcarifer]	2887	13.1915	14.8381	1.64663	2.74272	0.0263068
fatty acid desaturase 2 /	GO:0006629; lipid metabolic process GO:0055114; oxidation-reduction process GO:0006810; transport GO:0008610; lipid biosynthetic process GO:0006633; fatty acid biosynthetic process GO:0022900; electron transport chain	GO:0005783; endoplasmic reticulum GO:0016021; integral to membrane GO:0016020; membrane	GO:0020037; heme binding GO:0016717; oxidoreductase activity, acting on paired donors, with oxidation of a pair of donors resulting in the reduction of molecular ox GO:0016491; oxidoreductase activity GO:0005506; iron ion binding	ADJ29913	0	delta-4 desaturase [Siganus canaliculatus]	6734	16.3294	17.9756	1.64626	2.62147	0.0316295
zgc:152874 /	GO:0008150; biological_process	GO:0005575; cellular_component	GO:0003674; molecular_function	NP_001070630	6.08e-28	chromosome 22 open reading frame 13 [Danio rerio] >gi|115313143|gb|AAI24162.1| Zgc:152874 [Danio rerio] >gi|169158993|emb|CAQ13722.1| novel protein (zgc:152874) [Danio rerio]	13624	1.62287	3.26783	1.64496	2.42258	0.0428698
chromosome 3 open reading frame 38 /	GO:0006915; apoptosis			ACO13919	2.34e-16	C3orf38 [Esox lucius]	1046	5.72454	7.36766	1.64313	2.92982	0.0198422
vomeronasal 2 receptor, h32 /	GO:0007186; G-protein coupled receptor protein signaling pathway GO:0007165; signal transduction	GO:0016021; integral to membrane GO:0005886; plasma membrane GO:0016020; membrane	GO:0004930; G-protein coupled receptor activity GO:0004871; signal transducer activity GO:0004872; receptor activity	AEB77788	3.7e-17	olfactory receptor family C subfamily 16 member 2 [Salmo salar]	8622	5.4553	7.09541	1.64011	2.50913	0.0375479
split hand/foot malformation (ectrodactyly) type 1 /	GO:0008150; biological_process	GO:0005575; cellular_component	GO:0003674; molecular_function	ACQ58413	5.37e-16	26 proteasome complex subunit DSS1 [Anoplopoma fimbria]	6012	11.8806	13.5199	1.6393	5.84495	0.000446899
zgc:77375 /	GO:0008152; metabolic process		GO:0016787; hydrolase activity	BAD80901	0	cat eye syndrome chromosome region, candidate 5 [Takifugu rubripes]	3508	8.09053	9.72804	1.63751	4.98173	0.00121134
oxidoreductase NAD-binding domain containing 1 /	GO:0055114; oxidation-reduction process		GO:0016491; oxidoreductase activity	NP_001103926	0	oxidoreductase NAD-binding domain-containing protein 1 [Danio rerio] >gi|158513405|sp|A3KP77.1|OXND1_DANRE RecName: Full=Oxidoreductase NAD-binding domain-containing protein 1 >gi|126631383|gb|AAI34195.1| Oxnad1 protein [Danio rerio]	3998	6.83205	8.46172	1.62968	3.09772	0.0154507
retinol binding protein 1a, cellular /	GO:0006810; transport		GO:0005488; binding GO:0005215; transporter activity GO:0008289; lipid binding	ACQ58547	9.17e-08	Retinol-binding protein I, cellular [Anoplopoma fimbria]	10683	13.1351	14.7634	1.62823	5.59278	0.000591881
				ACH90228	2.26e-06	apolipoprotein A-I [Morone saxatilis]	6429	8.74359	10.3702	1.6266	2.59432	0.0329661
				AAS83204	9.86e-10	reverse transcriptase [Fundulus heteroclitus]	7162	5.56162	7.18633	1.62471	2.51943	0.0369611
SWI/SNF related, matrix associated, actin dependent regulator of chromatin, subfamily b, member 1 /	GO:0006508; proteolysis GO:0030154; cell differentiation GO:0008285; negative regulation of cell proliferation GO:0007399; nervous system development GO:0001835; blastocyst hatching GO:0045449; regulation of transcription GO:0006338; chromatin remodeling	GO:0071564; npBAF complex GO:0001741; XY body GO:0071565; nBAF complex GO:0031012; extracellular matrix GO:0000228; nuclear chromosome GO:0016585; chromatin remodeling complex GO:0005634; nucleus	GO:0004222; metalloendopeptidase activity GO:0008233; peptidase activity GO:0046872; metal ion binding GO:0008270; zinc ion binding	XP_001512586	3.97e-43	PREDICTED: SWI/SNF-related matrix-associated actin-dependent regulator of chromatin subfamily B member 1-like, partial [Ornithorhynchus anatinus]	10865	5.75915	7.38253	1.62338	4.01651	0.00418687
ubiquitin family domain containing 1 /		GO:0005575; cellular_component	GO:0003674; molecular_function	CAG12225	1.9e-29	unnamed protein product [Tetraodon nigroviridis]	13406	5.91081	7.52543	1.61462	5.01905	0.00115778
				CAF95213	0.0114901	unnamed protein product [Tetraodon nigroviridis]	7634	1.62603	3.23855	1.61251	3.39105	0.0100587
				AAU21486	4.59e-28	fucolectin [Fundulus heteroclitus]	345	13.4817	15.0871	1.60545	2.55735	0.0348796
				No Hit			7064	8.21757	9.80851	1.59093	4.33831	0.00272694
gamma-glutamyl hydrolase (conjugase, folylpolygammaglutamyl hydrolase) /	GO:0006541; glutamine metabolic process GO:0006760; folic acid-containing compound metabolic process	GO:0005575; cellular_component	GO:0034722; gamma-glutamyl-peptidase activity GO:0008242; omega peptidase activity GO:0016787; hydrolase activity GO:0003824; catalytic activity	ACO09704	3.11e-40	Gamma-glutamyl hydrolase precursor [Osmerus mordax]	1175	6.50401	8.09315	1.58914	2.3581	0.047327
phosphatidylinositol transfer protein, alpha /	GO:0006810; transport GO:0015914; phospholipid transport	GO:0016021; integral to membrane GO:0005829; cytosol GO:0005622; intracellular GO:0005737; cytoplasm	GO:0005543; phospholipid binding GO:0008289; lipid binding	NP_001090832	0	phosphatidylinositol transfer protein, alpha [Xenopus (Silurana) tropicalis] >gi|134254226|gb|AAI35422.1| pitpna protein [Xenopus (Silurana) tropicalis]	12484	7.49743	9.08618	1.58875	2.63138	0.0311553
family with sequence similarity 40, member B /	GO:0008150; biological_process	GO:0005575; cellular_component	GO:0003674; molecular_function	XP_684274	3.35e-10	PREDICTED: protein FAM40A-like [Danio rerio]	14023	5.7406	7.32615	1.58555	2.34368	0.0483857
				BAK52807	2.23e-06	microtubule aggregate protein homolog isotype-2 [Paralichthys olivaceus]	1768	3.67543	5.24944	1.57401	3.98313	0.00438111
phosphatidic acid phosphatase type 2B /		GO:0016020; membrane	GO:0003824; catalytic activity	XP_003200726	0	PREDICTED: lipid phosphate phosphohydrolase 3 isoform 2 [Danio rerio]	8994	6.54273	8.11669	1.57396	2.72935	0.0268453
zgc:77778 /		GO:0005576; extracellular region	GO:0003674; molecular_function	NP_001117853	0	hypothetical protein LOC100136074 precursor [Oncorhynchus mykiss] >gi|82077215|sp|Q5QT17.1|CF058_ONCMY RecName: Full=UPF0762 protein C6orf58 homolog; Flags: Precursor >gi|56310256|emb|CAD58655.1| hypothetical protein [Oncorhynchus mykiss]	1156	17.5179	19.0917	1.57381	2.72614	0.0269764
survival of motor neuron protein interacting protein 1 /	GO:0000375; RNA splicing, via transesterification reactions GO:0034660; ncRNA metabolic process GO:0016070; RNA metabolic process GO:0006397; mRNA processing GO:0008380; RNA splicing GO:0000387; spliceosomal snRNP assembly GO:0000245; spliceosome assembly	GO:0005654; nucleoplasm GO:0015030; Cajal body GO:0005829; cytosol GO:0005622; intracellular GO:0005737; cytoplasm GO:0005681; spliceosomal complex GO:0005634; nucleus	GO:0005515; protein binding	CAG09863	0	unnamed protein product [Tetraodon nigroviridis]	13500	2.3161	3.88972	1.57362	2.6672	0.0295022
				No Hit			7802	9.16022	10.7306	1.57038	3.4715	0.00895884
zgc:63614 /	GO:0008150; biological_process	GO:0005575; cellular_component	GO:0003674; molecular_function	CAF95764	1.37e-43	unnamed protein product [Tetraodon nigroviridis]	7379	10.4878	12.0551	1.56729	2.51808	0.0370377
UDP glucuronosyltransferase 2 family, polypeptide B1 /	GO:0008152; metabolic process		GO:0016758; transferase activity, transferring hexosyl groups GO:0016757; transferase activity, transferring glycosyl groups GO:0016740; transferase activity	CAG13780	1.49e-18	unnamed protein product [Tetraodon nigroviridis]	15309	9.7466	11.3062	1.55958	3.66094	0.00684439
myoglobin /	GO:0015671; oxygen transport GO:0001666; response to hypoxia GO:0048565; digestive tract development GO:0006810; transport GO:0001570; vasculogenesis GO:0006950; response to stress	GO:0005575; cellular_component	GO:0020037; heme binding GO:0005506; iron ion binding GO:0046872; metal ion binding GO:0019825; oxygen binding GO:0005344; oxygen transporter activity	BAG84239	0	myoglobin [Seriola dumerili]	3243	7.72397	9.28258	1.55861	3.20763	0.0131391
				No Hit			11243	3.97304	5.52813	1.55509	3.12686	0.0147988
alpha-1-microglobulin/bikunin precursor, like /	GO:0006810; transport		GO:0005488; binding GO:0005215; transporter activity GO:0004867; serine-type endopeptidase inhibitor activity	P36992	5.22e-42	RecName: Full=Protein AMBP; Contains: RecName: Full=Alpha-1-microglobulin; Contains: RecName: Full=Inter-alpha-trypsin inhibitor light chain; Short=ITI-LC; AltName: Full=Bikunin; AltName: Full=HI-30; Flags: Precursor >gi|64234|emb|CAA45294.1| alpha-1 micr	8767	13.1753	14.7284	1.55311	3.48056	0.00884326
CD59 molecule, complement regulatory protein /	GO:0042102; positive regulation of T cell proliferation GO:0006916; anti-apoptosis GO:0045918; negative regulation of cytolysis GO:0001971; negative regulation of activation of membrane attack complex GO:0045916; negative regulation of complement activati	GO:0031225; anchored to membrane GO:0005886; plasma membrane GO:0005615; extracellular space GO:0043218; compact myelin GO:0042383; sarcolemma GO:0031362; anchored to external side of plasma membrane GO:0009986; cell surface	GO:0001848; complement binding	CAG01322	9.51e-43	unnamed protein product [Tetraodon nigroviridis]	8603	6.01801	7.57066	1.55265	5.89923	0.000421118
TERF1 (TRF1)-interacting nuclear factor 2 /	GO:0008150; biological_process	GO:0005575; cellular_component	GO:0003674; molecular_function	NP_001073496	1.12e-05	TERF1 (TRF1)-interacting nuclear factor 2 [Danio rerio] >gi|118763893|gb|AAI28835.1| TERF1 (TRF1)-interacting nuclear factor 2 [Danio rerio]	877	3.67028	5.22145	1.55118	2.77052	0.0252225
NADH dehydrogenase (ubiquinone) 1 alpha subcomplex, 12 /		GO:0016020; membrane	GO:0008137; NADH dehydrogenase (ubiquinone) activity GO:0009055; electron carrier activity	CAG04175	0	unnamed protein product [Tetraodon nigroviridis]	2405	9.86145	11.4117	1.55026	4.67866	0.00176194
chromosome 15 open reading frame 29 /		GO:0005730; nucleolus		ACO09214	0	C15orf29 [Osmerus mordax]	10796	8.69026	10.2387	1.54841	4.07772	0.00385439
ybeY metallopeptidase /	GO:0008150; biological_process	GO:0005575; cellular_component	GO:0008237; metallopeptidase activity GO:0008270; zinc ion binding	ACO13690	6.05e-36	metalloprotease C21orf57 [Esox lucius]	2134	4.89657	6.44262	1.54605	3.54874	0.00802272
si:dkey-108d22.4 /	GO:0006810; transport	GO:0008021; synaptic vesicle GO:0016020; membrane	GO:0005215; transporter activity	CAG01902	1.14e-10	unnamed protein product [Tetraodon nigroviridis]	9822	3.83356	5.37915	1.54558	3.61245	0.00732917
acid phosphatase 1, soluble /	GO:0006470; protein dephosphorylation	GO:0005737; cytoplasm	GO:0003993; acid phosphatase activity GO:0004726; non-membrane spanning protein tyrosine phosphatase activity GO:0004725; protein tyrosine phosphatase activity	CAG03566	0	unnamed protein product [Tetraodon nigroviridis]	8257	9.58581	11.1274	1.54161	7.41212	9.22752e-05
fatty acid desaturase 3 /	GO:0006636; unsaturated fatty acid biosynthetic process GO:0006810; transport GO:0022900; electron transport chain	GO:0005783; endoplasmic reticulum GO:0005624; membrane fraction GO:0016021; integral to membrane GO:0005789; endoplasmic reticulum membrane GO:0016020; membrane	GO:0020037; heme binding GO:0016717; oxidoreductase activity, acting on paired donors, with oxidation of a pair of donors resulting in the reduction of molecular ox GO:0003674; molecular_function GO:0016491; oxidoreductase activity	ADJ29913	2.74e-20	delta-4 desaturase [Siganus canaliculatus]	12284	16.8609	18.4014	1.54049	2.4292	0.0424372
si:rp71-45k5.3 /		GO:0005737; cytoplasm GO:0005634; nucleus	GO:0016787; hydrolase activity	CAG11652	1.15e-42	unnamed protein product [Tetraodon nigroviridis]	15260	4.91176	6.44391	1.53214	3.02599	0.0171871
acid phosphatase 1, soluble /	GO:0007268; synaptic transmission GO:0016311; dephosphorylation GO:0006470; protein dephosphorylation	GO:0019717; synaptosome GO:0005737; cytoplasm	GO:0003993; acid phosphatase activity GO:0016791; phosphatase activity GO:0017124; SH3 domain binding GO:0004726; non-membrane spanning protein tyrosine phosphatase activity GO:0016787; hydrolase activity GO:0004725; protein tyrosine phosphatase activity	CAG03566	0	unnamed protein product [Tetraodon nigroviridis]	2148	8.95923	10.49	1.53081	5.92163	0.000410962
KDEL (Lys-Asp-Glu-Leu) endoplasmic reticulum protein retention receptor 2, like /	GO:0015031; protein transport GO:0006810; transport GO:0006621; protein retention in ER lumen	GO:0005783; endoplasmic reticulum GO:0016021; integral to membrane	GO:0046923; ER retention sequence binding GO:0004872; receptor activity	NP_997860	1.53e-39	KDEL (Lys-Asp-Glu-Leu) endoplasmic reticulum protein retention receptor 2, like [Danio rerio] >gi|34784826|gb|AAH56694.1| KDEL (Lys-Asp-Glu-Leu) endoplasmic reticulum protein retention receptor 2, like [Danio rerio]	6899	10.8661	12.3918	1.52563	4.22847	0.00315128
low density lipoprotein receptor adaptor protein 1a /		GO:0005575; cellular_component	GO:0004872; receptor activity	CAK10900	1.93e-13	novel protein (zgc:56121) [Danio rerio]	6606	11.4755	13.0009	1.52543	3.4554	0.00916822
				XP_002934024	0.0985743	PREDICTED: uncharacterized protein C9orf82 homolog [Xenopus (Silurana) tropicalis]	11219	7.76416	9.28673	1.52257	4.33262	0.00274734
lipoxygenase homology domains 1 /	GO:0007605; sensory perception of sound	GO:0042995; cell projection GO:0032420; stereocilium		XP_001920640	1.52e-27	PREDICTED: lipoxygenase homology domain-containing protein 1 [Danio rerio]	6350	3.78565	5.30273	1.51708	3.27589	0.0118898
				XP_002939049	0.16576	PREDICTED: protein-tyrosine phosphatase-like member A [Xenopus (Silurana) tropicalis]	1996	5.33748	6.85278	1.5153	3.36005	0.0105201
chromosome 16 open reading frame 80 /	GO:0007275; multicellular organismal development			CAG10816	1.37e-19	unnamed protein product [Tetraodon nigroviridis]	9429	7.89875	9.41274	1.514	4.28116	0.00293941
				XP_001021114	0.47382	hypothetical protein TTHERM_00310390 [Tetrahymena thermophila] >gi|89302881|gb|EAS00869.1| hypothetical protein TTHERM_00310390 [Tetrahymena thermophila SB210]	14725	3.35557	4.86868	1.51311	2.36499	0.0468291
SH3-domain GRB2-like 1 /	GO:0006897; endocytosis	GO:0005737; cytoplasm GO:0005768; endosome GO:0016020; membrane	GO:0008289; lipid binding GO:0005515; protein binding	NP_958905	8.33e-17	endophilin-A2 [Danio rerio] >gi|28279181|gb|AAH45942.1| SH3-domain GRB2-like 1b [Danio rerio] >gi|182891250|gb|AAI64167.1| Sh3gl1b protein [Danio rerio] >gi|220679056|emb|CAX14575.1| SH3-domain GRB2-like 1b [Danio rerio]	1918	4.70176	6.21486	1.51311	3.82503	0.00544308
				No Hit			14078	3.75539	5.26369	1.5083	2.72385	0.0270702
zgc:153573 /	GO:0008150; biological_process	GO:0005575; cellular_component	GO:0003674; molecular_function	CAG07563	5.4e-24	unnamed protein product [Tetraodon nigroviridis]	2639	3.87292	5.38082	1.5079	2.7112	0.0275947
				No Hit			14506	10.8559	12.3611	1.50518	5.16198	0.000975413
nephrosin /	GO:0006508; proteolysis	GO:0005575; cellular_component	GO:0004222; metalloendopeptidase activity GO:0008237; metallopeptidase activity GO:0008233; peptidase activity GO:0046872; metal ion binding GO:0016787; hydrolase activity GO:0008270; zinc ion binding	BAD93320	3.3e-10	metalloproteinase [Haplochromis chilotes]	1869	10.5862	12.0889	1.50275	4.73908	0.00163338
ATPase family, AAA domain containing 5a /	GO:0008150; biological_process	GO:0005575; cellular_component	GO:0003674; molecular_function	XP_003198157	6.24e-19	PREDICTED: hypothetical protein LOC560591 [Danio rerio]	3794	5.70837	7.20894	1.50057	3.81058	0.00555312
sortilin 1b /	GO:0042221; response to chemical stimulus	GO:0016021; integral to membrane		CAQ14849	2.71e-28	sortilin 1, like [Danio rerio]	12019	7.07897	5.57863	-1.50034	-2.4154	0.0433447
				CBQ74104	6.27e-17	beta-galactoside alpha 2,6-sialyltransferase ST6Gal II [Gasterosteus aculeatus]	11113	4.75688	3.25279	-1.50409	-2.46983	0.0398759
MICAL-like 1 /			GO:0046872; metal ion binding GO:0008270; zinc ion binding	CAF95266	4.8e-17	unnamed protein product [Tetraodon nigroviridis]	3163	5.65226	4.14341	-1.50884	-4.66812	0.00178547
period homolog 3 (Drosophila) /	GO:0009648; photoperiodism GO:0007165; signal transduction GO:0032922; circadian regulation of gene expression GO:0006355; regulation of transcription, DNA-dependent		GO:0004871; signal transducer activity	CAQ68365	0	period 3 circadian protein [Solea senegalensis]	2902	12.2107	10.7012	-1.5095	-3.52835	0.00825927
WD repeat domain 43 /	GO:0001570; vasculogenesis GO:0001525; angiogenesis GO:0060218; hemopoietic stem cell differentiation	GO:0005575; cellular_component	GO:0003674; molecular_function	CAF99021	5.61e-42	unnamed protein product [Tetraodon nigroviridis]	3196	9.77281	8.26049	-1.51233	-5.71076	0.000518441
RAB35, member RAS oncogene family /	GO:0015031; protein transport GO:0007264; small GTPase mediated signal transduction		GO:0005525; GTP binding GO:0000166; nucleotide binding	CAG02487	7.19e-21	unnamed protein product [Tetraodon nigroviridis]	4339	10.5192	9.00639	-1.51277	-7.95146	5.68669e-05
male-specific lethal 1 homolog (Drosophila) /	GO:0043984; histone H4-K16 acetylation	GO:0072487; MSL complex GO:0005730; nucleolus GO:0005634; nucleus		CBN81717	9.33e-37	Male-specific lethal 1 homolog [Dicentrarchus labrax]	10061	4.64935	3.13653	-1.51282	-3.70367	0.00644565
zgc:112165 /	GO:0008654; phospholipid biosynthetic process GO:0008152; metabolic process	GO:0005783; endoplasmic reticulum GO:0016021; integral to membrane GO:0005794; Golgi apparatus GO:0016020; membrane	GO:0005509; calcium ion binding GO:0047192; 1-alkylglycerophosphocholine O-acetyltransferase activity GO:0008415; acyltransferase activity GO:0016740; transferase activity	NP_001167384	1.08e-40	Lysophosphatidylcholine acyltransferase 2 [Salmo salar] >gi|223648580|gb|ACN11048.1| Lysophosphatidylcholine acyltransferase 2 [Salmo salar]	4717	10.1556	8.63889	-1.5167	-3.33049	0.0109811
translocated promoter region b (to activated MET oncogene) /	GO:0006606; protein import into nucleus	GO:0005643; nuclear pore		NP_001025294	4.69e-37	nucleoprotein TPR [Danio rerio] >gi|56207462|emb|CAI21287.1| novel protein similar to translocated promoter region (to activated MET oncogene) (TPR) [Danio rerio]	2937	4.47185	2.95514	-1.51671	-2.77322	0.0251196
zinc finger, RAN-binding domain containing 2 /	GO:0008150; biological_process	GO:0005622; intracellular	GO:0008270; zinc ion binding	CAG01185	0	unnamed protein product [Tetraodon nigroviridis]	15628	11.4786	9.96058	-1.518	-2.66345	0.0296709
solute carrier family 11 (proton-coupled divalent metal ion transporters), member 2 /	GO:0046688; response to copper ion GO:0010038; response to metal ion GO:0006810; transport GO:0042541; hemoglobin biosynthetic process GO:0010039; response to iron ion GO:0035162; embryonic hemopoiesis	GO:0016020; membrane	GO:0005381; iron ion transmembrane transporter activity GO:0005215; transporter activity	AEC05339	1.07e-24	solute carrier family 11 member 2 isoform beta4 [Dicentrarchus labrax]	12	6.1243	4.60403	-1.52027	-3.59873	0.00747295
zgc:112305 /	GO:0006351; transcription, DNA-dependent GO:0045449; regulation of transcription	GO:0005575; cellular_component	GO:0003677; DNA binding GO:0003899; DNA-directed RNA polymerase activity GO:0008270; zinc ion binding	AAP92539	5.47e-30	Ab1-108 [Rattus norvegicus]	3952	11.61	10.0839	-1.52612	-2.65576	0.0300204
dihydropyrimidinase-like 2b /			GO:0016810; hydrolase activity, acting on carbon-nitrogen (but not peptide) bonds GO:0016787; hydrolase activity	CAP09307	0	novel protein similar to vertebrate dihydropyrimidinase-like 2 (DPYSL2) [Danio rerio]	3026	9.45465	7.92838	-1.52627	-3.2892	0.0116612
solute carrier family 2 (facilitated glucose transporter), member 9 /	GO:0008643; carbohydrate transport GO:0046415; urate metabolic process GO:0035428; hexose transmembrane transport GO:0015758; glucose transport	GO:0016021; integral to membrane GO:0005886; plasma membrane GO:0005635; nuclear envelope GO:0005887; integral to plasma membrane GO:0016020; membrane	GO:0005355; glucose transmembrane transporter activity	CAG02006	0	unnamed protein product [Tetraodon nigroviridis]	2295	13.4786	11.9475	-1.53114	-4.1055	0.00371302
ArfGAP with coiled-coil, ankyrin repeat and PH domains 2 /	GO:0032312; regulation of ARF GTPase activity		GO:0046872; metal ion binding GO:0008270; zinc ion binding GO:0008060; ARF GTPase activator activity	CAM56653	0	novel protein similar to vertebrate centaurin, beta 2 (CENTB2) [Danio rerio]	4493	10.4323	8.89899	-1.53332	-2.94201	0.0194833
signal sequence receptor, gamma /	GO:0006613; cotranslational protein targeting to membrane	GO:0005784; Sec61 translocon complex GO:0030176; integral to endoplasmic reticulum membrane	GO:0004872; receptor activity	ACO09812	0	Translocon-associated protein subunit gamma [Osmerus mordax]	3560	13.4419	11.9058	-1.53615	-6.15325	0.000320452
protein tyrosine phosphatase, non-receptor type 3 /	GO:0006470; protein dephosphorylation	GO:0005856; cytoskeleton	GO:0016791; phosphatase activity GO:0005488; binding GO:0004725; protein tyrosine phosphatase activity	XP_003204910	2.1e-20	PREDICTED: LOW QUALITY PROTEIN: tyrosine-protein phosphatase non-receptor type 3-like [Meleagris gallopavo]	14689	12.3792	10.8401	-1.53904	-5.55003	0.000621274
collagen, type V, alpha 2-like /		GO:0005581; collagen	GO:0005201; extracellular matrix structural constituent	CAG01332	9.2e-37	unnamed protein product [Tetraodon nigroviridis]	3829	5.02062	3.48135	-1.53926	-3.92959	0.00471335
potassium channel tetramerisation domain containing 14 /	GO:0006813; potassium ion transport	GO:0008076; voltage-gated potassium channel complex GO:0016020; membrane	GO:0005249; voltage-gated potassium channel activity	XP_693041	0	PREDICTED: BTB/POZ domain-containing protein KCTD14-like [Danio rerio]	6109	8.94066	7.39577	-1.54489	-3.86826	0.00512758
ADP-ribosylation factor GTPase activating protein 2 /	GO:0032312; regulation of ARF GTPase activity	GO:0005575; cellular_component	GO:0008270; zinc ion binding GO:0008060; ARF GTPase activator activity	CAG02441	6.38e-25	unnamed protein product [Tetraodon nigroviridis]	14491	8.92364	7.3767	-1.54694	-3.55076	0.00799972
myelin expression factor 2 /	GO:0006350; transcription	GO:0005730; nucleolus GO:0005794; Golgi apparatus GO:0005634; nucleus	GO:0003677; DNA binding GO:0003723; RNA binding GO:0000166; nucleotide binding	CAF99846	0.0736901	unnamed protein product [Tetraodon nigroviridis]	9440	8.03943	6.49088	-1.54855	-3.73	0.00621241
				CAG11341	1.06e-18	unnamed protein product [Tetraodon nigroviridis]	2457	4.77899	3.23022	-1.54878	-2.43981	0.0417528
fem-1 homolog c (C.elegans) /	GO:0008150; biological_process	GO:0005575; cellular_component GO:0005737; cytoplasm	GO:0003674; molecular_function	CAF90461	1.76e-35	unnamed protein product [Tetraodon nigroviridis]	12911	3.75812	2.20876	-1.54936	-2.86582	0.0218439
leucine rich repeat transmembrane neuronal 2 /			GO:0042802; identical protein binding GO:0005515; protein binding	No Hit			2763	4.29727	2.7448	-1.55247	-2.50943	0.0375305
				No Hit			6317	12.5292	10.9765	-1.55274	-4.45915	0.00233066
mediator complex subunit 13 /	GO:0006357; regulation of transcription from RNA polymerase II promoter	GO:0016592; mediator complex	GO:0016455; RNA polymerase II transcription mediator activity	CAG02731	4.2e-45	unnamed protein product [Tetraodon nigroviridis]	13390	7.41421	5.85869	-1.55552	-3.56536	0.00783529
ATPase, Na+/K+ transporting, alpha 3a polypeptide /	GO:0006811; ion transport GO:0006754; ATP biosynthetic process GO:0006810; transport GO:0015672; monovalent inorganic cation transport GO:0008152; metabolic process GO:0006812; cation transport	GO:0016021; integral to membrane GO:0016020; membrane	GO:0015077; monovalent inorganic cation transmembrane transporter activity GO:0016820; hydrolase activity, acting on acid anhydrides, catalyzing transmembrane movement of substances GO:0015662; ATPase activity, coupled to transmembrane movement of ions, p	XP_001364472	0	PREDICTED: sodium/potassium-transporting ATPase subunit alpha-1-like [Monodelphis domestica]	12404	11.5389	9.98316	-1.55577	-3.34896	0.0106906
similar to RIKEN cDNA B230312A22 /		GO:0005634; nucleus		XP_003198662	3.15e-32	PREDICTED: uncharacterized protein KIAA1539 homolog [Danio rerio]	8280	8.59617	7.0381	-1.55807	-3.7767	0.00582066
connexin 44.2 /	GO:0007154; cell communication	GO:0005921; gap junction GO:0016021; integral to membrane GO:0005886; plasma membrane GO:0030054; cell junction GO:0005922; connexon complex GO:0016020; membrane		ADZ96430	0	connexin 44.9 [Oncorhynchus kisutch]	6504	4.79103	3.2248	-1.56623	-2.5145	0.0372408
cirrhosis, autosomal recessive 1A (cirhin) /	GO:0008150; biological_process	GO:0005575; cellular_component	GO:0003674; molecular_function	NP_998447	1.15e-34	cirhin [Danio rerio] >gi|40807064|gb|AAH65322.1| Cirrhosis, autosomal recessive 1A (cirhin) [Danio rerio] >gi|148725890|emb|CAN87864.1| cirrhosis, autosomal recessive 1A (cirhin) [Danio rerio]	10083	10.6383	9.07171	-1.56657	-5.1102	0.00103756
tsukushi small leucine rich proteoglycan homolog (Xenopus laevis) /	GO:0007275; multicellular organismal development	GO:0005576; extracellular region		CAF94454	8.3e-33	unnamed protein product [Tetraodon nigroviridis]	1453	9.11008	7.54326	-1.56682	-3.30424	0.0114084
heterogeneous nuclear ribonucleoprotein A1 /	GO:0006405; RNA export from nucleus GO:0051170; nuclear import GO:0051168; nuclear export GO:0006810; transport GO:0010467; gene expression GO:0044419; interspecies interaction between organisms GO:0006397; mRNA processing GO:0000398; nuclear mRNA splicin	GO:0005654; nucleoplasm GO:0005730; nucleolus GO:0030529; ribonucleoprotein complex GO:0005737; cytoplasm GO:0005681; spliceosomal complex GO:0030530; heterogeneous nuclear ribonucleoprotein complex GO:0005634; nucleus	GO:0003727; single-stranded RNA binding GO:0003697; single-stranded DNA binding GO:0005515; protein binding GO:0003723; RNA binding GO:0000166; nucleotide binding	ABS70764	0	Hnrp1 [Haplochromis burtoni]	14440	8.30071	6.73056	-1.57015	-3.41323	0.00974184
				No Hit			7981	11.1589	9.58515	-1.57377	-4.96188	0.00124093
arrestin domain containing 3 /	GO:0007165; signal transduction GO:0008150; biological_process	GO:0005575; cellular_component GO:0005737; cytoplasm	GO:0003674; molecular_function	ACN10710	8.87e-19	Arrestin domain-containing protein 3 [Salmo salar]	6590	6.79091	5.21266	-1.57825	-4.65339	0.00181894
				No Hit			14155	9.5458	7.9675	-1.5783	-2.68738	0.0286111
				No Hit			10135	6.19874	4.61962	-1.57911	-3.74266	0.00610346
lamin B2 /	GO:0060047; heart contraction	GO:0005882; intermediate filament GO:0005635; nuclear envelope	GO:0005198; structural molecule activity	AAI63799	2.01e-39	Lamin A [Danio rerio] >gi|190337691|gb|AAI63807.1| Lamin A [Danio rerio]	9108	6.53803	4.95824	-1.57979	-2.46546	0.0401434
proline rich 12 /	GO:0008150; biological_process	GO:0005575; cellular_component	GO:0003674; molecular_function GO:0003677; DNA binding	CBN81355	0	Proline-rich protein 12 [Dicentrarchus labrax]	3390	11.1051	9.52174	-1.58336	-2.37232	0.0463052
insulin-like 5a /		GO:0005576; extracellular region	GO:0005179; hormone activity	NP_001116338	6.25e-25	relaxin family locus A type 1 [Takifugu rubripes] >gi|167989773|gb|ACA13591.1| relaxin family locus A type 1 [Takifugu rubripes]	5085	7.01344	5.42062	-1.59282	-2.65254	0.0301675
Rap guanine nucleotide exchange factor (GEF) 5 /	GO:0051056; regulation of small GTPase mediated signal transduction GO:0007264; small GTPase mediated signal transduction GO:0007399; nervous system development	GO:0005622; intracellular GO:0005634; nucleus	GO:0030742; GTP-dependent protein binding GO:0017034; Rap guanyl-nucleotide exchange factor activity GO:0005088; Ras guanyl-nucleotide exchange factor activity	CAF90049	0	unnamed protein product [Tetraodon nigroviridis]	8430	4.23075	2.63387	-1.59688	-5.42708	0.000715145
RIKEN cDNA 2810403A07 gene /	GO:0008150; biological_process	GO:0005575; cellular_component	GO:0003674; molecular_function	CAF97881	5.39e-22	unnamed protein product [Tetraodon nigroviridis]	14930	11.2984	9.70054	-1.59788	-2.54021	0.0358054
1-acylglycerol-3-phosphate O-acyltransferase 4 (lysophosphatidic acid acyltransferase, delta) /	GO:0008152; metabolic process		GO:0008415; acyltransferase activity GO:0016740; transferase activity	CAG09457	0	unnamed protein product [Tetraodon nigroviridis]	4781	10.6546	9.05281	-1.6018	-3.35103	0.0106585
UDP-Gal:betaGlcNAc beta 1,4- galactosyltransferase, polypeptide 5 /	GO:0005975; carbohydrate metabolic process		GO:0016757; transferase activity, transferring glycosyl groups	CAG11261	1.83e-25	unnamed protein product [Tetraodon nigroviridis]	8544	4.99695	3.39378	-1.60318	-3.05248	0.0165231
calpastatin /			GO:0010859; calcium-dependent cysteine-type endopeptidase inhibitor activity	CBN81110	4.75e-24	Calpastatin [Dicentrarchus labrax]	5701	11.9698	10.3635	-1.60634	-4.18515	0.0033379
homeo box A10 /	GO:0006350; transcription GO:0001501; skeletal system development GO:0009952; anterior/posterior pattern formation GO:0009954; proximal/distal pattern formation GO:0007275; multicellular organismal development GO:0009953; dorsal/ventral pattern formation	GO:0005667; transcription factor complex GO:0005634; nucleus	GO:0043565; sequence-specific DNA binding GO:0003677; DNA binding GO:0003700; sequence-specific DNA binding transcription factor activity GO:0030528; transcription regulator activity	Q9PWD6	1.9e-37	RecName: Full=Homeobox protein Hox-A10 >gi|5669601|gb|AAD46395.1|AF089743_1 homeodomain protein Hox-A10 [Morone saxatilis]	7180	3.63354	2.02212	-1.61142	-2.56973	0.0342264
				No Hit			1783	15.2881	13.6749	-1.61324	-3.85561	0.00521779
integrin, alpha 11a /	GO:0007155; cell adhesion GO:0007229; integrin-mediated signaling pathway	GO:0008305; integrin complex GO:0016021; integral to membrane GO:0016020; membrane	GO:0004872; receptor activity	NP_001166098	7.73e-23	integrin, alpha 11a [Danio rerio]	2029	4.31306	2.69733	-1.61573	-2.46644	0.0400836
				No Hit			5498	6.34317	4.72671	-1.61646	-4.44657	0.00236884
				No Hit			5360	8.19271	6.57618	-1.61653	-3.39501	0.0100013
zgc:64095 /	GO:0008150; biological_process	GO:0005575; cellular_component	GO:0003674; molecular_function	CBN82095	9.81e-26	Uncharacterized protein [Dicentrarchus labrax]	13650	5.46074	3.84355	-1.61719	-2.51879	0.036997
zgc:64098 /	GO:0008150; biological_process	GO:0016021; integral to membrane GO:0016020; membrane	GO:0003674; molecular_function	CAG03409	3.39e-26	unnamed protein product [Tetraodon nigroviridis]	8063	11.6538	10.0359	-1.61788	-3.30194	0.0114467
				No Hit			12477	9.375	7.75241	-1.62259	-2.65539	0.030037
PAP associated domain containing 7 /			GO:0016779; nucleotidyltransferase activity	CAF99490	4e-32	unnamed protein product [Tetraodon nigroviridis]	9745	4.17772	2.5546	-1.62313	-2.51221	0.0373717
si:ch211-149g8.3 /	GO:0006869; lipid transport GO:0006810; transport GO:0008202; steroid metabolic process			CAF94993	6.5e-30	unnamed protein product [Tetraodon nigroviridis]	11632	8.91528	7.29148	-1.6238	-3.07871	0.015892
btKIAA1539 /		GO:0005634; nucleus		XP_003198662	1.61e-27	PREDICTED: uncharacterized protein KIAA1539 homolog [Danio rerio]	12588	7.64613	6.01477	-1.63136	-3.58207	0.00765153
				No Hit			14908	5.34013	3.70626	-1.63387	-3.50909	0.00848947
				No Hit			12445	5.56449	3.9247	-1.63979	-3.09784	0.015448
CC chemokine 1 /	GO:0006955; immune response	GO:0005576; extracellular region GO:0005615; extracellular space	GO:0008009; chemokine activity GO:0005125; cytokine activity	AAO21204	2.34e-11	small inducible cytokine SCYA101 [Paralabidochromis chilotes]	9911	4.13631	2.49586	-1.64045	-3.56598	0.00782841
				ACH90228	1.2e-07	apolipoprotein A-I [Morone saxatilis]	13025	13.8909	12.2496	-1.64124	-4.857	0.00141104
methionine sulfoxide reductase A /	GO:0055114; oxidation-reduction process GO:0006555; methionine metabolic process GO:0006464; protein modification process GO:0019538; protein metabolic process GO:0006979; response to oxidative stress		GO:0016491; oxidoreductase activity GO:0008113; peptide-methionine-(S)-S-oxide reductase activity	XP_001382031	6.13e-36	PREDICTED: peptide methionine sulfoxide reductase-like [Monodelphis domestica]	11103	8.57546	6.92315	-1.65232	-4.89256	0.00135066
v-akt murine thymoma viral oncogene homolog 3 (protein kinase B, gamma) /	GO:0006468; protein phosphorylation		GO:0016772; transferase activity, transferring phosphorus-containing groups GO:0004674; protein serine/threonine kinase activity GO:0005524; ATP binding	CAF93725	0	unnamed protein product [Tetraodon nigroviridis]	2745	6.3974	4.73866	-1.65875	-4.456	0.00234016
pantothenate kinase 1 /	GO:0015937; coenzyme A biosynthetic process GO:0016310; phosphorylation	GO:0005829; cytosol GO:0005575; cellular_component GO:0005737; cytoplasm GO:0005634; nucleus	GO:0016301; kinase activity GO:0004594; pantothenate kinase activity GO:0005524; ATP binding GO:0016740; transferase activity GO:0000166; nucleotide binding	NP_001077310	1.66e-17	pantothenate kinase 1 [Danio rerio] >gi|124481665|gb|AAI33150.1| Pank1b protein [Danio rerio]	13450	6.40732	4.73545	-1.67187	-3.26198	0.0121337
				No Hit			4863	9.13506	7.46235	-1.6727	-4.05741	0.0039614
bone morphogenetic protein 5 /	GO:0040007; growth		GO:0008083; growth factor activity	NP_957345	6.35e-41	bone morphogenetic protein 5 [Danio rerio] >gi|32451932|gb|AAH54647.1| Bone morphogenetic protein 5 [Danio rerio]	6258	7.70713	6.03342	-1.67371	-2.58394	0.0334923
				NP_991124	0.00233525	double-stranded RNA-binding protein Staufen homolog 1 [Danio rerio] >gi|40807139|gb|AAH65333.1| Staufen, RNA binding protein, homolog 1 (Drosophila) [Danio rerio]	214	8.58889	6.91235	-1.67654	-2.85464	0.0222146
microRNA 122 /	GO:0035195; gene silencing by miRNA	GO:0005575; cellular_component	GO:0003674; molecular_function	No Hit			1784	15.3375	13.6608	-1.67671	-3.19582	0.013369
insulin-like growth factor 2 mRNA binding protein 2 /	GO:0009653; anatomical structure morphogenesis GO:0042035; regulation of cytokine biosynthetic process GO:0017148; negative regulation of translation	GO:0005829; cytosol GO:0044430; cytoskeletal part GO:0005737; cytoplasm GO:0005634; nucleus	GO:0003730; mRNA 3'-UTR binding GO:0048027; mRNA 5'-UTR binding GO:0000166; nucleotide binding GO:0005515; protein binding GO:0045182; translation regulator activity GO:0003723; RNA binding	ACR61401	2.06e-28	IGF-II mRNA-binding protein 2a variant B [Danio rerio]	455	7.71095	6.03382	-1.67712	-3.47639	0.00889627
Sec61 alpha like 2 /	GO:0055085; transmembrane transport GO:0015031; protein transport GO:0006810; transport	GO:0005783; endoplasmic reticulum GO:0016021; integral to membrane GO:0016020; membrane	GO:0015450; P-P-bond-hydrolysis-driven protein transmembrane transporter activity	XP_003409995	0.000315	PREDICTED: protein transport protein Sec61 subunit alpha isoform 1-like [Loxodonta africana]	15529	14.46	12.781	-1.67897	-2.95249	0.01918
				CAF88483	0.01936	unnamed protein product [Tetraodon nigroviridis] >gi|47225497|emb|CAG11980.1| unnamed protein product [Tetraodon nigroviridis]	15349	9.44125	7.75803	-1.68322	-3.09015	0.0156249
Cobl-like 1 /	GO:0008150; biological_process	GO:0005575; cellular_component	GO:0003674; molecular_function	CAG09345	0	unnamed protein product [Tetraodon nigroviridis]	590	9.4127	7.72804	-1.68466	-4.57575	0.00200705
adaptor-related protein complex 4, epsilon 1 subunit /	GO:0016192; vesicle-mediated transport GO:0006886; intracellular protein transport	GO:0030117; membrane coat GO:0030126; COPI vesicle coat GO:0005794; Golgi apparatus	GO:0005488; binding GO:0005198; structural molecule activity	CAG05538	1.13e-26	unnamed protein product [Tetraodon nigroviridis]	8356	7.63647	5.94804	-1.68842	-3.70242	0.00645696
inositol polyphosphate-5-phosphatase D /	GO:0050869; negative regulation of B cell activation GO:0030889; negative regulation of B cell proliferation GO:0035556; intracellular signal transduction GO:0045656; negative regulation of monocyte differentiation GO:0045648; positive regulation of eryth	GO:0030863; cortical cytoskeleton GO:0005884; actin filament GO:0005829; cytosol GO:0005886; plasma membrane GO:0005625; soluble fraction GO:0005737; cytoplasm GO:0016020; membrane	GO:0017124; SH3 domain binding GO:0004437; inositol or phosphatidylinositol phosphatase activity GO:0030487; inositol-4,5-bisphosphate 5-phosphatase activity GO:0034594; phosphatidylinositol trisphosphate phosphatase activity GO:0051425; PTB domain bindin	CAG09808	1.34e-13	unnamed protein product [Tetraodon nigroviridis]	3373	4.98538	3.29635	-1.68902	-2.50281	0.0379127
zgc:110307 /	GO:0006508; proteolysis	GO:0005575; cellular_component	GO:0004181; metallocarboxypeptidase activity GO:0004180; carboxypeptidase activity GO:0008270; zinc ion binding	CAG12387	0	unnamed protein product [Tetraodon nigroviridis]	5942	9.83557	8.14421	-1.69137	-5.15307	0.000985812
				No Hit			13589	5.10459	3.41299	-1.69159	-3.74596	0.00607544
				XP_001344448	3.93e-19	PREDICTED: hypothetical protein LOC100005368 [Danio rerio]	1705	7.41259	5.71663	-1.69597	-3.12457	0.0148489
synaptic Ras GTPase activating protein 1 homolog (rat) /	GO:0043113; receptor clustering GO:0050803; regulation of synapse structure and activity GO:0050771; negative regulation of axonogenesis GO:0008542; visual learning GO:0007389; pattern specification process GO:0007265; Ras protein signal transduction GO:0	GO:0005624; membrane fraction GO:0005622; intracellular GO:0043198; dendritic shaft	GO:0005096; GTPase activator activity GO:0005097; Rab GTPase activator activity GO:0005515; protein binding	ABB52822	2.8e-25	SYPG1 [Oncorhynchus mykiss]	15164	7.93848	6.23834	-1.70014	-2.34613	0.0482041
zgc:158564 /	GO:0008150; biological_process	GO:0005575; cellular_component	GO:0003674; molecular_function	NP_001092708	9.26e-24	hypothetical protein LOC553264 [Danio rerio] >gi|148744657|gb|AAI42744.1| Zgc:158564 protein [Danio rerio]	5124	10.151	8.44919	-1.70182	-5.96962	0.000390104
JAZF zinc finger 1 /	GO:0000122; negative regulation of transcription from RNA polymerase II promoter GO:0045449; regulation of transcription	GO:0005622; intracellular GO:0017053; transcriptional repressor complex GO:0005634; nucleus	GO:0003676; nucleic acid binding GO:0046872; metal ion binding GO:0003714; transcription corepressor activity GO:0008270; zinc ion binding	ABF22372	2.54e-43	juxtaposed with another zinc finger protein 1 [Takifugu rubripes]	5827	8.81232	7.11039	-1.70193	-2.5009	0.0380239
genetic suppressor element 1 /	GO:0008150; biological_process	GO:0005575; cellular_component	GO:0003674; molecular_function	CAF99522	3.22e-21	unnamed protein product [Tetraodon nigroviridis]	9783	6.31526	4.6092	-1.70606	-2.60592	0.0323879
zgc:172283 /	GO:0008150; biological_process	GO:0005575; cellular_component	GO:0003674; molecular_function	XP_686886	1.55e-07	PREDICTED: abhydrolase domain-containing protein 8 [Danio rerio]	2916	4.01882	2.31167	-1.70715	-2.5804	0.0336738
UDP-Gal:betaGlcNAc beta 1,4-galactosyltransferase, polypeptide 6 /	GO:0009950; dorsal/ventral axis specification GO:0005975; carbohydrate metabolic process GO:0030148; sphingolipid biosynthetic process GO:0030513; positive regulation of BMP signaling pathway GO:0030166; proteoglycan biosynthetic process GO:0048840; otoli	GO:0016021; integral to membrane GO:0005575; cellular_component GO:0005794; Golgi apparatus GO:0016020; membrane	GO:0008489; UDP-galactose:glucosylceramide beta-1,4-galactosyltransferase activity GO:0046872; metal ion binding GO:0016757; transferase activity, transferring glycosyl groups GO:0016740; transferase activity GO:0008378; galactosyltransferase activity	AAI63615	0	UDP-Gal:betaGlcNAc beta 1,4- galactosyltransferase, polypeptide 5 [Danio rerio]	2463	7.28206	5.57076	-1.7113	-3.35931	0.0105315
tripartite motif-containing 33 /	GO:0060215; primitive hemopoiesis GO:0006350; transcription GO:0033333; fin development GO:0090039; regulation of gene-specific transcription elongation from RNA polymerase II promoter GO:0035166; post-embryonic hemopoiesis GO:0030218; erythrocyte differe	GO:0005622; intracellular GO:0005634; nucleus	GO:0016874; ligase activity GO:0046872; metal ion binding GO:0003677; DNA binding GO:0008270; zinc ion binding	CAF94067	0	unnamed protein product [Tetraodon nigroviridis]	13291	8.31979	6.60733	-1.71246	-3.72909	0.00622034
spinster homolog 2 (Drosophila) /	GO:0055085; transmembrane transport GO:0006869; lipid transport GO:0006810; transport GO:0001569; patterning of blood vessels	GO:0016021; integral to membrane GO:0016020; membrane		CAF98542	0	unnamed protein product [Tetraodon nigroviridis]	8254	5.25424	3.52887	-1.72537	-3.38749	0.0101106
PDS5, regulator of cohesion maintenance, homolog B (S. cerevisiae) /	GO:0051301; cell division GO:0008285; negative regulation of cell proliferation GO:0007064; mitotic sister chromatid cohesion GO:0007067; mitosis GO:0007049; cell cycle	GO:0000785; chromatin GO:0005634; nucleus	GO:0003674; molecular_function GO:0005488; binding GO:0042802; identical protein binding	NP_001089658	0	sister chromatid cohesion protein PDS5 homolog B-A [Xenopus laevis] >gi|123908012|sp|Q498H0.1|PD5BA_XENLA RecName: Full=Sister chromatid cohesion protein PDS5 homolog B-A; AltName: Full=Androgen-induced proliferation inhibitor A >gi|71682207|gb|AAI00221.1	4695	3.8149	2.08816	-1.72674	-2.67901	0.0289774
forkhead box J3 /	GO:0007389; pattern specification process GO:0009888; tissue development GO:0051090; regulation of transcription factor activity GO:0045893; positive regulation of transcription, DNA-dependent GO:0009790; embryo development GO:0048513; organ development G	GO:0005667; transcription factor complex GO:0005634; nucleus	GO:0016566; specific transcriptional repressor activity GO:0003690; double-stranded DNA binding GO:0016563; transcription activator activity GO:0010843; promoter binding GO:0008134; transcription factor binding GO:0008301; DNA bending activity GO:0003704;	CAG07020	8.08e-20	unnamed protein product [Tetraodon nigroviridis]	10969	4.53031	2.80174	-1.72857	-7.78441	6.5876e-05
complement factor H like 2 /	GO:0008150; biological_process	GO:0005575; cellular_component	GO:0003674; molecular_function	ADX97184	9.75e-36	complement factor h [Perca flavescens]	9862	14.6504	12.9173	-1.73308	-3.15366	0.0142249
furry homolog-like (Drosophila) /	GO:0008150; biological_process GO:0045449; regulation of transcription	GO:0005575; cellular_component	GO:0005515; protein binding	CAG10986	8.87e-43	unnamed protein product [Tetraodon nigroviridis]	8488	5.84303	4.10689	-1.73613	-2.54284	0.0356615
lysine (K)-specific demethylase 6B, b /	GO:0031101; fin regeneration			CAG01561	0	unnamed protein product [Tetraodon nigroviridis]	5109	9.86462	8.12836	-1.73626	-2.95935	0.0189839
				No Hit			13820	7.95393	6.21734	-1.73659	-2.39995	0.0443838
phosphatase and tensin homolog A /	GO:0046856; phosphatidylinositol dephosphorylation GO:0051898; negative regulation of protein kinase B signaling cascade GO:0051896; regulation of protein kinase B signaling cascade GO:0051895; negative regulation of focal adhesion assembly GO:0001568; bl		GO:0016791; phosphatase activity GO:0051800; phosphatidylinositol-3,4-bisphosphate 3-phosphatase activity GO:0008138; protein tyrosine/serine/threonine phosphatase activity GO:0016314; phosphatidylinositol-3,4,5-trisphosphate 3-phosphatase activity GO:000	CAG05033	5.11e-27	unnamed protein product [Tetraodon nigroviridis]	3884	10.996	9.25378	-1.74226	-4.146	0.00351688
im:7163548 /	GO:0008150; biological_process	GO:0005575; cellular_component	GO:0003674; molecular_function	CAG01214	1.4e-24	unnamed protein product [Tetraodon nigroviridis]	8741	3.62821	1.88592	-1.74229	-4.41582	0.00246504
PAN3 poly(A) specific ribonuclease subunit homolog (S. cerevisiae) /	GO:0006468; protein phosphorylation GO:0008150; biological_process	GO:0005575; cellular_component	GO:0016772; transferase activity, transferring phosphorus-containing groups GO:0004672; protein kinase activity GO:0003674; molecular_function GO:0005524; ATP binding	CAG04211	2.12e-36	unnamed protein product [Tetraodon nigroviridis]	13925	10.1506	8.4074	-1.74324	-5.4731	0.000678291
desmoplakin /		GO:0005856; cytoskeleton		CAG07577	0	unnamed protein product [Tetraodon nigroviridis]	12848	5.71309	3.96724	-1.74585	-3.24545	0.0124307
				EGP43584	0	malate:quinone oxidoreductase [Achromobacter xylosoxidans AXX-A]	4014	10.389	8.64129	-1.74768	-2.98926	0.0181544
structural maintenance of chromosomes 2 /	GO:0051276; chromosome organization	GO:0005694; chromosome	GO:0005524; ATP binding GO:0004872; receptor activity	NP_001027796	6.24e-41	SMC2 protein [Takifugu rubripes] >gi|27805179|emb|CAD58848.2| SMC2 protein [Takifugu rubripes]	12225	7.82677	6.0743	-1.75247	-2.7153	0.0274235
solute carrier family 16, member 7 (monocarboxylic acid transporter 2) /	GO:0055085; transmembrane transport GO:0006848; pyruvate transport	GO:0005624; membrane fraction GO:0005886; plasma membrane GO:0005887; integral to plasma membrane	GO:0008028; monocarboxylic acid transmembrane transporter activity GO:0015293; symporter activity GO:0015355; secondary active monocarboxylate transmembrane transporter activity GO:0005477; pyruvate secondary active transmembrane transporter activity	CBN81078	8.76e-26	Monocarboxylate transporter 2 [Dicentrarchus labrax]	7772	9.79844	8.03598	-1.76246	-2.76366	0.0254854
axin 2 (conductin, axil) /	GO:0009953; dorsal/ventral pattern formation GO:0007275; multicellular organismal development GO:0016055; Wnt receptor signaling pathway	GO:0005622; intracellular GO:0005737; cytoplasm	GO:0004871; signal transducer activity	No Hit			8186	7.60062	5.83806	-1.76255	-2.44481	0.0414338
golgi apparatus protein 1 /	GO:0010955; negative regulation of protein maturation by peptide bond cleavage GO:0060349; bone morphogenesis GO:0030512; negative regulation of transforming growth factor beta receptor signaling pathway GO:0032330; regulation of chondrocyte differentiati	GO:0016021; integral to membrane GO:0005886; plasma membrane GO:0031012; extracellular matrix GO:0000139; Golgi membrane GO:0005797; Golgi medial cisterna GO:0005792; microsome GO:0005794; Golgi apparatus GO:0016020; membrane	GO:0005529; sugar binding GO:0048603; fibroblast growth factor 2 binding	XP_003201521	2.13e-33	PREDICTED: Golgi apparatus protein 1 isoform 2 [Danio rerio]	8041	8.75629	6.99265	-1.76364	-6.73985	0.000175586
zgc:162208 /	GO:0008150; biological_process	GO:0005575; cellular_component	GO:0003839; gamma-glutamylcyclotransferase activity GO:0008415; acyltransferase activity GO:0016740; transferase activity	NP_001083029	7.46e-34	gamma-glutamylaminecyclotransferase B [Danio rerio] >gi|189042260|sp|A3KNL6.1|A2LDB_DANRE RecName: Full=Gamma-glutamylaminecyclotransferase B; Short=GGACT B; AltName: Full=AIG2-like domain-containing protein 1-B >gi|126631515|gb|AAI33907.1| Zgc:162208 pro	6294	7.17596	5.40951	-1.76644	-2.83806	0.0227764
keratin 15 /	GO:0008150; biological_process	GO:0005882; intermediate filament	GO:0005198; structural molecule activity	ACL98116	0	keratin 15 [Epinephelus coioides]	9178	6.59323	4.82643	-1.7668	-3.05445	0.0164747
NOP10 ribonucleoprotein homolog (yeast) /	GO:0042254; ribosome biogenesis GO:0006364; rRNA processing	GO:0030529; ribonucleoprotein complex GO:0005634; nucleus		CAF91144	3.6e-25	unnamed protein product [Tetraodon nigroviridis]	12677	13.2472	11.4759	-1.77127	-3.57789	0.00769707
glutamate receptor, metabotropic 5 /	GO:0007612; learning GO:0007626; locomotory behavior GO:0048169; regulation of long-term neuronal synaptic plasticity	GO:0016021; integral to membrane GO:0005886; plasma membrane GO:0005737; cytoplasm	GO:0004930; G-protein coupled receptor activity GO:0004872; receptor activity	XP_002664765	1.44e-13	PREDICTED: metabotropic glutamate receptor 5-like [Danio rerio]	6474	10.4127	8.63985	-1.77286	-2.33766	0.0488348
				No Hit			15724	5.42212	3.64696	-1.77516	-2.47164	0.0397653
lipase maturation factor 2a /	GO:0008150; biological_process	GO:0005575; cellular_component	GO:0003674; molecular_function	NP_001122236	1.77e-11	lipase maturation factor 2 [Danio rerio] >gi|190338526|gb|AAI63708.1| Zgc:194766 protein [Danio rerio] >gi|220673161|emb|CAX12919.1| novel protein similar to vertebrate lipase maturation factor 2 (LMF2, zgc:194766) [Danio rerio]	8461	9.04251	7.25887	-1.78364	-3.48633	0.00877043
F-box and WD-40 domain protein 4 /	GO:0030326; embryonic limb morphogenesis GO:0051216; cartilage development GO:0002053; positive regulation of mesenchymal cell proliferation GO:0007275; multicellular organismal development GO:0060173; limb development GO:0006511; ubiquitin-dependent prot	GO:0000151; ubiquitin ligase complex	GO:0003674; molecular_function	ACI68626	0	F-box/WD repeat-containing protein 4 [Salmo salar]	15629	10.7335	8.94572	-1.7878	-3.05126	0.0165531
fibronectin 1b /	GO:0001756; somitogenesis	GO:0005576; extracellular region		CAF99792	0	unnamed protein product [Tetraodon nigroviridis]	5491	9.45023	7.66026	-1.78997	-4.16883	0.00341125
LIM domain only 7a /			GO:0046872; metal ion binding GO:0008270; zinc ion binding	CAG07310	0	unnamed protein product [Tetraodon nigroviridis]	5298	4.3381	2.54671	-1.79139	-8.6235	3.22453e-05
ribosomal protein S3 /	GO:0006919; activation of caspase activity GO:0006414; translational elongation GO:0032088; negative regulation of NF-kappaB transcription factor activity GO:0006412; translation GO:0006917; induction of apoptosis GO:0045738; negative regulation of DNA re	GO:0015935; small ribosomal subunit GO:0005840; ribosome GO:0012505; endomembrane system GO:0005829; cytosol GO:0005622; intracellular GO:0032587; ruffle membrane GO:0030529; ribonucleoprotein complex GO:0030425; dendrite GO:0005737; cytoplasm GO:0022627;	GO:0051059; NF-kappaB binding GO:0003906; DNA-(apurinic or apyrimidinic site) lyase activity GO:0019901; protein kinase binding GO:0004519; endonuclease activity GO:0003729; mRNA binding GO:0003684; damaged DNA binding GO:0003735; structural constituent o	ACI67795	0	40S ribosomal protein S3 [Salmo salar]	15596	12.8478	11.0504	-1.7974	-3.20917	0.0131095
zinc finger, FYVE domain containing 9 /	GO:0017015; regulation of transforming growth factor beta receptor signaling pathway	GO:0031901; early endosome membrane GO:0005737; cytoplasm	GO:0046332; SMAD binding GO:0046872; metal ion binding GO:0005515; protein binding	CAG05342	4.36e-26	unnamed protein product [Tetraodon nigroviridis]	14083	6.5731	4.77553	-1.79757	-4.15492	0.00347517
bcl2-like 1 /	GO:0043154; negative regulation of caspase activity GO:0042981; regulation of apoptosis GO:0043066; negative regulation of apoptosis GO:0001894; tissue homeostasis		GO:0043027; caspase inhibitor activity	ACP19736	2.1e-44	bcl2 [Odontesthes bonariensis]	5892	12.235	10.4266	-1.80834	-2.43133	0.0422986
ribosomal protein, large, P0 /	GO:0042254; ribosome biogenesis GO:0006414; translational elongation GO:0009790; embryo development	GO:0005840; ribosome GO:0005622; intracellular GO:0030529; ribonucleoprotein complex	GO:0003735; structural constituent of ribosome	ABU63975	0	ribosomal protein large P0-like protein [Perca flavescens]	15457	13.0606	11.2511	-1.80946	-3.02009	0.0173388
				No Hit			10327	7.41934	5.60914	-1.81021	-2.94053	0.0195263
calcium channel, voltage-dependent, alpha 2/delta subunit 1 /	GO:0051924; regulation of calcium ion transport	GO:0030315; T-tubule GO:0016529; sarcoplasmic reticulum GO:0016020; membrane		CAG01900	1.25e-25	unnamed protein product [Tetraodon nigroviridis]	5531	3.55875	1.74471	-1.81405	-3.7388	0.00613645
				No Hit			6577	16.5878	14.7711	-1.81679	-4.64631	0.00183527
				No Hit			3527	10.4499	8.62991	-1.82001	-3.49951	0.00860651
cDNA sequence AK129341 /	GO:0008150; biological_process	GO:0005575; cellular_component	GO:0003674; molecular_function	CAP09556	5.25e-11	novel protein [Danio rerio] >gi|157888721|emb|CAP09422.1| novel protein [Danio rerio]	13556	4.74491	2.91985	-1.82505	-4.08314	0.00382635
ligand of numb-protein X 2a /			GO:0046872; metal ion binding GO:0008270; zinc ion binding	CAG04217	2.6e-39	unnamed protein product [Tetraodon nigroviridis]	2972	7.69042	5.86513	-1.82528	-4.57172	0.00201739
dachshund d /	GO:0008150; biological_process			No Hit			283	7.71637	5.8873	-1.82907	-3.09724	0.0154616
cirrhosis, autosomal recessive 1A (cirhin) /	GO:0008150; biological_process	GO:0005575; cellular_component	GO:0003674; molecular_function	NP_998447	7.48e-18	cirhin [Danio rerio] >gi|40807064|gb|AAH65322.1| Cirrhosis, autosomal recessive 1A (cirhin) [Danio rerio] >gi|148725890|emb|CAN87864.1| cirrhosis, autosomal recessive 1A (cirhin) [Danio rerio]	4652	9.50808	7.67316	-1.83492	-5.14923	0.000990324
F-box and WD-40 domain protein 11b /		GO:0005575; cellular_component	GO:0003674; molecular_function	No Hit			11404	7.98367	6.13789	-1.84579	-3.66662	0.00678987
				ADV78596	1.92e-13	T cell surface glycoprotein CD3 epsilon [Siniperca chuatsi]	12191	4.54175	2.69323	-1.84852	-3.10398	0.015308
				No Hit			15353	7.26779	5.41842	-1.84936	-5.62941	0.000567922
				YP_004234060	0.633493	hypothetical protein Acav_1572 [Acidovorax avenae subsp. avenae ATCC 19860] >gi|323373224|gb|ADX45493.1| hypothetical protein Acav_1572 [Acidovorax avenae subsp. avenae ATCC 19860]	10447	5.07494	3.22214	-1.85279	-3.18383	0.0136066
metal response element binding transcription factor 2 /		GO:0005634; nucleus	GO:0046872; metal ion binding GO:0003677; DNA binding GO:0008270; zinc ion binding	CAF96380	1.93e-26	unnamed protein product [Tetraodon nigroviridis]	9445	11.3648	9.49994	-1.8649	-8.9412	2.49741e-05
triadin /	GO:0008150; biological_process	GO:0016021; integral to membrane GO:0016529; sarcoplasmic reticulum GO:0016020; membrane	GO:0005102; receptor binding	CAG01791	8.62e-13	unnamed protein product [Tetraodon nigroviridis]	5929	8.07696	6.20728	-1.86968	-2.70808	0.0277255
guanine monphosphate synthetase /	GO:0006164; purine nucleotide biosynthetic process GO:0006177; GMP biosynthetic process GO:0006541; glutamine metabolic process GO:0009058; biosynthetic process		GO:0005524; ATP binding GO:0003922; GMP synthase (glutamine-hydrolyzing) activity GO:0003824; catalytic activity	CAF90658	6.64e-43	unnamed protein product [Tetraodon nigroviridis]	4662	5.60079	3.73016	-1.87062	-2.3282	0.0495495
				No Hit			4239	5.56065	3.68905	-1.8716	-3.89591	0.00493613
neurotrophic tyrosine kinase, receptor, type 2 /	GO:0042490; mechanoreceptor differentiation GO:0007169; transmembrane receptor protein tyrosine kinase signaling pathway GO:0014047; glutamate secretion GO:0001570; vasculogenesis GO:0007190; activation of adenylate cyclase activity GO:0046548; retinal ro	GO:0005829; cytosol GO:0005886; plasma membrane GO:0043195; terminal button GO:0005887; integral to plasma membrane GO:0016020; membrane	GO:0043121; neurotrophin binding GO:0005524; ATP binding GO:0005030; neurotrophin receptor activity GO:0016740; transferase activity GO:0004714; transmembrane receptor protein tyrosine kinase activity GO:0000166; nucleotide binding	NP_001184090	2.18e-33	BDNF/NT-3 growth factors receptor [Danio rerio]	9570	10.8129	8.94082	-1.87209	-2.41159	0.0435987
5-aminoimidazole-4-carboxamide ribonucleotide formyltransferase/IMP cyclohydrolase /	GO:0006164; purine nucleotide biosynthetic process GO:0006188; IMP biosynthetic process		GO:0004643; phosphoribosylaminoimidazolecarboxamide formyltransferase activity GO:0003937; IMP cyclohydrolase activity GO:0016787; hydrolase activity GO:0016740; transferase activity GO:0003824; catalytic activity	CAF99794	6.3e-25	unnamed protein product [Tetraodon nigroviridis]	12409	11.5842	9.70903	-1.87514	-3.51055	0.00847182
serine/arginine-rich splicing factor 5a /	GO:0008150; biological_process	GO:0005575; cellular_component	GO:0003676; nucleic acid binding GO:0000166; nucleotide binding	AAH63235	1.49e-14	Sfrs5a protein [Danio rerio]	14676	11.9488	10.0699	-1.8789	-2.34885	0.048003
Fas associated factor 1 /	GO:0051216; cartilage development GO:0060037; pharyngeal system development			No Hit			8480	3.65662	1.77403	-1.88259	-3.53121	0.00822556
MAP kinase-interacting serine/threonine kinase 2a /	GO:0006468; protein phosphorylation GO:0006417; regulation of translation GO:0006950; response to stress	GO:0005575; cellular_component	GO:0004672; protein kinase activity GO:0016301; kinase activity GO:0004674; protein serine/threonine kinase activity GO:0005524; ATP binding GO:0000166; nucleotide binding	CAG00736	0	unnamed protein product [Tetraodon nigroviridis]	6785	5.51032	3.62467	-1.88566	-2.74565	0.0261904
DEAD (Asp-Glu-Ala-Asp) box polypeptide 42 /	GO:0008150; biological_process	GO:0005575; cellular_component	GO:0004386; helicase activity GO:0005524; ATP binding GO:0003676; nucleic acid binding GO:0008026; ATP-dependent helicase activity	XP_002935570	3.49e-15	PREDICTED: ATP-dependent RNA helicase DDX42 [Xenopus (Silurana) tropicalis]	1189	7.70866	5.81912	-1.88954	-3.03268	0.0170169
				XP_002931561	5.5e-37	PREDICTED: WD repeat-containing protein 27-like [Xenopus (Silurana) tropicalis]	4906	9.87752	7.98745	-1.89007	-2.7095	0.0276661
				No Hit			7185	12.6098	10.7171	-1.89271	-2.56093	0.0346894
v-maf musculoaponeurotic fibrosarcoma oncogene homolog B (avian) /	GO:0021572; rhombomere 6 development GO:0006350; transcription GO:0007423; sensory organ development GO:0009952; anterior/posterior pattern formation GO:0009880; embryonic pattern specification GO:0042472; inner ear morphogenesis GO:0035284; brain segment	GO:0005667; transcription factor complex GO:0005634; nucleus	GO:0043565; sequence-specific DNA binding GO:0008134; transcription factor binding GO:0003677; DNA binding GO:0003700; sequence-specific DNA binding transcription factor activity GO:0005515; protein binding	ACN11008	0	Transcription factor MafB [Salmo salar]	3888	5.55423	3.65554	-1.89869	-2.57269	0.0340725
				No Hit			2480	4.22079	2.30282	-1.91797	-3.4785	0.00886929
				CAF98037	4.23e-05	unnamed protein product [Tetraodon nigroviridis]	2407	4.81872	2.89621	-1.92251	-5.61949	0.000574306
cancer susceptibility candidate 5 /	GO:0071173; spindle assembly checkpoint GO:0051301; cell division GO:0007059; chromosome segregation GO:0007067; mitosis GO:0008608; attachment of spindle microtubules to kinetochore GO:0007049; cell cycle	GO:0001669; acrosomal vesicle GO:0000776; kinetochore GO:0000775; chromosome, centromeric region GO:0005634; nucleus	GO:0003674; molecular_function	XP_001921879	4.2e-45	PREDICTED: hypothetical protein LOC327226 [Danio rerio]	1711	7.3831	5.45252	-1.93058	-2.43183	0.0422661
si:dkey-103i16.6 /	GO:0006476; protein deacetylation GO:0006342; chromatin silencing GO:0045449; regulation of transcription		GO:0070403; NAD+ binding GO:0016811; hydrolase activity, acting on carbon-nitrogen (but not peptide) bonds, in linear amides GO:0008270; zinc ion binding GO:0051287; NAD binding	CAG03410	0	unnamed protein product [Tetraodon nigroviridis]	2999	9.769	7.8325	-1.9365	-3.80498	0.00559644
calcium/calmodulin-dependent protein kinase II gamma /	GO:0006468; protein phosphorylation GO:0060333; interferon-gamma-mediated signaling pathway GO:0019221; cytokine-mediated signaling pathway GO:0007268; synaptic transmission GO:0030073; insulin secretion	GO:0005954; calcium- and calmodulin-dependent protein kinase complex GO:0005654; nucleoplasm GO:0005886; plasma membrane GO:0005829; cytosol GO:0030666; endocytic vesicle membrane	GO:0005516; calmodulin binding GO:0005524; ATP binding GO:0004723; calcium-dependent protein serine/threonine phosphatase activity GO:0004683; calmodulin-dependent protein kinase activity GO:0016740; transferase activity GO:0000166; nucleotide binding	XP_001364018	0	PREDICTED: calcium/calmodulin-dependent protein kinase type II subunit gamma isoform 9 [Monodelphis domestica]	8810	9.61893	7.68118	-1.93776	-4.56186	0.0020429
TIMP metallopeptidase inhibitor 3 /	GO:0007568; aging GO:0050896; response to stimulus GO:0014070; response to organic cyclic compound GO:0043627; response to estrogen stimulus GO:0009725; response to hormone stimulus GO:0043200; response to amino acid stimulus GO:0007601; visual perception	GO:0005604; basement membrane GO:0031012; extracellular matrix GO:0005576; extracellular region GO:0005737; cytoplasm	GO:0004857; enzyme inhibitor activity GO:0046872; metal ion binding GO:0008191; metalloendopeptidase inhibitor activity GO:0005515; protein binding	CAF96307	2.96e-14	unnamed protein product [Tetraodon nigroviridis]	15599	13.3175	11.3669	-1.95062	-3.87525	0.00507842
				CAF96581	7.54e-22	unnamed protein product [Tetraodon nigroviridis]	1235	8.41015	6.45461	-1.95554	-5.40893	0.000730277
ribonucleotide reductase M2 polypeptide /	GO:0055114; oxidation-reduction process GO:0009186; deoxyribonucleoside diphosphate metabolic process GO:0006260; DNA replication	GO:0005737; cytoplasm	GO:0046914; transition metal ion binding GO:0016491; oxidoreductase activity GO:0046872; metal ion binding GO:0004748; ribonucleoside-diphosphate reductase activity	NP_001133495	0	Ribonucleoside-diphosphate reductase subunit M2 [Salmo salar] >gi|209154228|gb|ACI33346.1| Ribonucleoside-diphosphate reductase subunit M2 [Salmo salar]	627	10.1498	8.19376	-1.95601	-3.82529	0.00544111
				XP_001627627	2.47e-05	predicted protein [Nematostella vectensis] >gi|156214542|gb|EDO35527.1| predicted protein [Nematostella vectensis]	13719	7.68472	5.72628	-1.95844	-4.24835	0.00306944
lumican /	GO:0030199; collagen fibril organization GO:0048596; embryonic camera-type eye morphogenesis			NP_001133534	0	lumican [Salmo salar] >gi|209154384|gb|ACI33424.1| Lumican precursor [Salmo salar]	11480	6.47344	4.5038	-1.96965	-2.83676	0.0228212
				CBN80766	3.85e-14	Uncharacterized protein [Dicentrarchus labrax]	9134	8.9688	6.98111	-1.98769	-4.50922	0.00218522
troponin T type 3 (skeletal, fast) /	GO:0043462; regulation of ATPase activity GO:0003009; skeletal muscle contraction GO:0006942; regulation of striated muscle contraction	GO:0005861; troponin complex	GO:0030172; troponin C binding GO:0030899; calcium-dependent ATPase activity GO:0003779; actin binding GO:0005523; tropomyosin binding GO:0048306; calcium-dependent protein binding GO:0031013; troponin I binding	ABG91152	1.26e-17	skeletal muscle atypical fast troponin T isoform 1 [Hippoglossus hippoglossus]	8570	9.39308	7.39831	-1.99477	-2.34944	0.0479601
6-phosphofructo-2-kinase/fructose-2,6-biphosphatase 1 /	GO:0006003; fructose 2,6-bisphosphate metabolic process GO:0008152; metabolic process GO:0006000; fructose metabolic process	GO:0005575; cellular_component	GO:0016301; kinase activity GO:0005524; ATP binding GO:0003873; 6-phosphofructo-2-kinase activity GO:0003824; catalytic activity	ACH85341	0	6-phosphofructo-2-kinase/fructose-2,6-biphosphatase 4-like [Salmo salar]	666	4.33384	2.33894	-1.99489	-3.04818	0.0166289
				CAG07708	2.05e-28	unnamed protein product [Tetraodon nigroviridis]	7909	9.33629	7.3375	-1.99879	-2.68786	0.0285903
family with sequence similarity 20, member A /	GO:0008150; biological_process	GO:0005575; cellular_component	GO:0003674; molecular_function	DAA01884	7.04e-24	TPA_inf: FAM20A [Takifugu rubripes]	14659	9.07114	7.06772	-2.00342	-3.77038	0.00587211
fibronectin 1 /	GO:0045198; establishment of epithelial cell apical/basal polarity GO:0003007; heart morphogenesis GO:0016337; cell-cell adhesion GO:0035050; embryonic heart tube development GO:0001757; somite specification GO:0001756; somitogenesis	GO:0005576; extracellular region	GO:0005178; integrin binding	AAI62574	0	Fn1 protein [Danio rerio]	6169	8.71946	6.71577	-2.00369	-4.14702	0.00351206
CD38 molecule /	GO:0032355; response to estradiol stimulus GO:0016481; negative regulation of transcription GO:0009725; response to hormone stimulus GO:0050853; B cell receptor signaling pathway GO:0045941; positive regulation of transcription GO:0007204; elevation of cy	GO:0005624; membrane fraction GO:0016021; integral to membrane GO:0005886; plasma membrane GO:0005792; microsome GO:0009986; cell surface GO:0005634; nucleus	GO:0016564; transcription repressor activity GO:0005488; binding GO:0016563; transcription activator activity GO:0016798; hydrolase activity, acting on glycosyl bonds GO:0004872; receptor activity GO:0003953; NAD+ nucleosidase activity GO:0016849; phospho	CBN82130	1.4e-45	ADP-ribosyl cyclase 1 [Dicentrarchus labrax]	9585	4.59485	2.58632	-2.00853	-2.48215	0.0391306
period homolog 2 (Drosophila) /	GO:0006350; transcription GO:0007623; circadian rhythm GO:0010553; negative regulation of gene-specific transcription from RNA polymerase II promoter GO:0048511; rhythmic process GO:0009266; response to temperature stimulus GO:0007165; signal transduction	GO:0005737; cytoplasm GO:0005634; nucleus	GO:0004871; signal transducer activity GO:0005515; protein binding	CAG07634	7.76e-15	unnamed protein product [Tetraodon nigroviridis]	9626	11.3425	9.32475	-2.01774	-2.75566	0.025796
zgc:172238 /	GO:0008150; biological_process	GO:0005575; cellular_component	GO:0003674; molecular_function	ACN10944	0.12845	Transposable element Tcb2 transposase [Salmo salar]	524	4.43072	2.40832	-2.0224	-6.27276	0.00028257
zinc finger, FYVE domain containing 16 /	GO:0030100; regulation of endocytosis GO:0016050; vesicle organization GO:0030509; BMP signaling pathway GO:0006622; protein targeting to lysosome GO:0007165; signal transduction GO:0016197; endosome transport	GO:0005769; early endosome GO:0031901; early endosome membrane GO:0005737; cytoplasm GO:0016020; membrane	GO:0005547; phosphatidylinositol-3,4,5-trisphosphate binding GO:0005545; 1-phosphatidylinositol binding GO:0008565; protein transporter activity GO:0046872; metal ion binding GO:0008270; zinc ion binding GO:0005515; protein binding	CAG05342	0	unnamed protein product [Tetraodon nigroviridis]	13486	10.0323	7.99324	-2.03905	-4.65953	0.00180489
				No Hit			4156	7.62969	5.58783	-2.04186	-2.68903	0.0285396
zgc:158564 /	GO:0008150; biological_process	GO:0005575; cellular_component	GO:0003674; molecular_function GO:0005524; ATP binding GO:0000166; nucleotide binding	CAF89699	0	unnamed protein product [Tetraodon nigroviridis]	11697	4.61548	2.5731	-2.04238	-9.56278	1.54768e-05
				ACY75476	1.07e-37	ferritin M subunit [Larimichthys crocea]	11152	4.15782	2.11437	-2.04344	-2.76701	0.0253566
cyclin-dependent kinase 1 /	GO:0002755; MyD88-dependent toll-like receptor signaling pathway GO:0007264; small GTPase mediated signal transduction GO:0045740; positive regulation of DNA replication GO:0009794; regulation of mitotic cell cycle, embryonic GO:0030261; chromosome conden	GO:0005654; nucleoplasm GO:0030496; midbody GO:0005829; cytosol GO:0005737; cytoplasm GO:0005876; spindle microtubule GO:0005634; nucleus	GO:0030332; cyclin binding GO:0004672; protein kinase activity GO:0030544; Hsp70 protein binding GO:0016301; kinase activity GO:0004674; protein serine/threonine kinase activity GO:0004693; cyclin-dependent protein kinase activity GO:0005524; ATP binding	Q9DG98	0	RecName: Full=Cyclin-dependent kinase 1; Short=CDK1; AltName: Full=Cell division control protein 2 homolog; AltName: Full=Cell division protein kinase 1; AltName: Full=p34 protein kinase >gi|11034754|dbj|BAB17223.1| serine/threonine kinase Cdc2 [Oryzias l	9391	10.0835	8.03901	-2.04454	-2.48951	0.0386923
				No Hit			12103	10.8266	8.77711	-2.04944	-2.75378	0.0258695
solute carrier family 6 (neurotransmitter transporter, GABA), member 11 /	GO:0007420; brain development GO:0055085; transmembrane transport GO:0006810; transport GO:0007268; synaptic transmission GO:0007269; neurotransmitter secretion GO:0042493; response to drug GO:0006836; neurotransmitter transport	GO:0005624; membrane fraction GO:0016021; integral to membrane GO:0005886; plasma membrane GO:0005737; cytoplasm GO:0005887; integral to plasma membrane GO:0042995; cell projection GO:0016020; membrane	GO:0015293; symporter activity GO:0042165; neurotransmitter binding GO:0005332; gamma-aminobutyric acid:sodium symporter activity GO:0005328; neurotransmitter:sodium symporter activity	CBN80865	0	Sodium-and chloride-dependent GABA transporter 3 [Dicentrarchus labrax]	11887	12.3297	10.2656	-2.06411	-2.92456	0.0199992
zgc:158262 /	GO:0008150; biological_process	GO:0005575; cellular_component	GO:0003674; molecular_function	CAF97902	2.8e-09	unnamed protein product [Tetraodon nigroviridis]	1876	8.04147	5.97457	-2.0669	-4.04365	0.00403575
growth factor receptor-bound protein 10a /	GO:0007165; signal transduction	GO:0005575; cellular_component	GO:0004872; receptor activity	XP_690519	0	PREDICTED: growth factor receptor-bound protein 10 [Danio rerio]	3411	6.82685	4.75833	-2.06852	-3.10677	0.0152449
B-cell CLL/lymphoma 11B (zinc finger protein) /	GO:0007409; axonogenesis GO:0006350; transcription GO:0042475; odontogenesis of dentine-containing tooth GO:0021953; central nervous system neuron differentiation GO:0048538; thymus development GO:0021773; striatal medium spiny neuron differentiation GO:0	GO:0005622; intracellular GO:0005634; nucleus	GO:0001077; RNA polymerase II core promoter proximal region sequence-specific DNA binding transcription factor activity involved in positiv GO:0043565; sequence-specific DNA binding GO:0003676; nucleic acid binding GO:0046872; metal ion binding GO:0008270	XP_002667906	0	PREDICTED: b-cell lymphoma/leukemia 11B-like [Danio rerio]	12611	7.03799	4.96241	-2.07559	-3.58893	0.00757744
aquaporin 12 /	GO:0006810; transport GO:0042221; response to chemical stimulus	GO:0016021; integral to membrane GO:0016020; membrane	GO:0005215; transporter activity	CAG10931	1.79e-24	unnamed protein product [Tetraodon nigroviridis]	3389	13.5133	11.4315	-2.08178	-3.33391	0.0109267
				CAF91943	2.79e-12	unnamed protein product [Tetraodon nigroviridis]	2964	5.18691	3.10045	-2.08646	-4.16611	0.00342367
si:ch211-160k22.1 /		GO:0005783; endoplasmic reticulum GO:0016021; integral to membrane GO:0016020; membrane		NP_001120728	1.29e-28	protein TRIQK [Danio rerio] >gi|190411547|sp|A5WVU9.1|TRIQK_DANRE RecName: Full=Protein TRIQK; AltName: Full=Triple repetitive-sequence of QXXK/R protein homolog >gi|148726432|emb|CAN88662.1| novel protein [Danio rerio]	1628	10.463	8.36943	-2.09358	-5.20113	0.000931143
family with sequence similarity 166, member B /	GO:0008150; biological_process	GO:0005575; cellular_component	GO:0003674; molecular_function	NP_001155853	2.15e-09	hypothetical protein LOC329831 isoform 2 [Mus musculus]	1009	7.09325	4.99891	-2.09434	-2.81967	0.0234172
tumor necrosis factor receptor superfamily, member 21 /	GO:0007165; signal transduction		GO:0004872; receptor activity	CAG13004	1.73e-18	unnamed protein product [Tetraodon nigroviridis]	1556	9.31732	7.21894	-2.09838	-3.0974	0.015458
antigen p97 (melanoma associated) identified by monoclonal antibodies 133.2 and 96.5 /	GO:0008150; biological_process	GO:0005575; cellular_component	GO:0003674; molecular_function	CAF95005	1.75e-35	unnamed protein product [Tetraodon nigroviridis]	2331	5.10405	3.00418	-2.09986	-3.20569	0.0131766
sc:d0374 /		GO:0016021; integral to membrane		NP_001093513	9.23e-09	leucine-rich repeat transmembrane protein FLRT2 [Danio rerio] >gi|148726534|emb|CAN88611.1| novel protein similar to vertebrate fibronectin leucine rich transmembrane protein 2 (FLRT2) [Danio rerio]	7918	4.5534	2.45042	-2.10298	-7.30252	0.000102158
HAUS augmin-like complex, subunit 2 /	GO:0051301; cell division GO:0051225; spindle assembly GO:0051297; centrosome organization GO:0007067; mitosis GO:0007049; cell cycle	GO:0005856; cytoskeleton GO:0005813; centrosome GO:0005829; cytosol GO:0005874; microtubule GO:0005737; cytoplasm GO:0070652; HAUS complex	GO:0003674; molecular_function	ACO09117	2.08e-31	Centrosomal protein of 27 kDa [Osmerus mordax]	1610	6.70907	4.60443	-2.10464	-3.69735	0.00650298
calcium/calmodulin-dependent protein kinase (CaM kinase) II gamma 1 /	GO:0006468; protein phosphorylation GO:0046777; protein autophosphorylation	GO:0005575; cellular_component	GO:0005516; calmodulin binding GO:0004672; protein kinase activity GO:0016301; kinase activity GO:0004674; protein serine/threonine kinase activity GO:0005524; ATP binding GO:0004683; calmodulin-dependent protein kinase activity GO:0000166; nucleotide bin	CAF97061	0	unnamed protein product [Tetraodon nigroviridis]	15269	11.7986	9.69217	-2.10647	-3.99531	0.00430914
				No Hit			9691	14.777	12.6651	-2.11184	-5.42271	0.000718751
zgc:100836 /		GO:0005575; cellular_component	GO:0003676; nucleic acid binding GO:0000166; nucleotide binding	NP_001003541	2.87e-17	RNA-binding motif, single-stranded-interacting protein 2 [Danio rerio] >gi|50369685|gb|AAH76435.1| Zgc:100836 [Danio rerio]	12822	8.60721	6.48707	-2.12014	-5.4923	0.000663539
transmembrane emp24 protein transport domain containing 7 /	GO:0006810; transport GO:0008150; biological_process	GO:0016021; integral to membrane GO:0005575; cellular_component GO:0016020; membrane	GO:0003674; molecular_function	CAF90460	0	unnamed protein product [Tetraodon nigroviridis]	8157	14.77	12.649	-2.12096	-2.69217	0.0284037
Ral GTPase activating protein, alpha subunit 1 (catalytic) /	GO:0007420; brain development GO:0051056; regulation of small GTPase mediated signal transduction	GO:0005622; intracellular	GO:0005096; GTPase activator activity	CAG09858	1.93e-42	unnamed protein product [Tetraodon nigroviridis]	8891	4.3734	2.24702	-2.12638	-3.10251	0.0153414
zgc:153440 /	GO:0008150; biological_process	GO:0005575; cellular_component	GO:0003674; molecular_function	CBN80676	0	Uncharacterized protein [Dicentrarchus labrax]	6388	9.09046	6.94883	-2.14162	-3.14299	0.0144506
				No Hit			2599	6.60189	4.45541	-2.14648	-2.87311	0.0216057
				No Hit			14510	4.49568	2.34196	-2.15372	-4.30152	0.00286172
solute carrier family 20, member 1b /	GO:0006811; ion transport GO:0006814; sodium ion transport GO:0006810; transport GO:0006817; phosphate transport GO:0044419; interspecies interaction between organisms	GO:0016021; integral to membrane GO:0005886; plasma membrane GO:0016020; membrane	GO:0005315; inorganic phosphate transmembrane transporter activity GO:0015293; symporter activity GO:0004872; receptor activity	CAG08601	0	unnamed protein product [Tetraodon nigroviridis]	14433	9.08942	6.92014	-2.16928	-3.51755	0.00838744
							1129	9.81535	7.63965	-2.17569	-4.46625	0.0023094
apolipoprotein B, like /	GO:0006869; lipid transport GO:0042221; response to chemical stimulus		GO:0005319; lipid transporter activity	CAG03662	1.27e-33	unnamed protein product [Tetraodon nigroviridis]	12690	7.64731	5.46721	-2.1801	-3.70377	0.00644475
eukaryotic translation elongation factor 1 beta 2 /	GO:0006414; translational elongation GO:0006412; translation	GO:0005853; eukaryotic translation elongation factor 1 complex	GO:0003746; translation elongation factor activity	ABJ98665	1.5e-34	eukaryotic translation elongation factor 1 beta 2 [Scophthalmus maximus]	8583	15.4471	13.2642	-2.18284	-4.74328	0.00162482
chemokine ah221 /	GO:0006955; immune response	GO:0005576; extracellular region GO:0005615; extracellular space	GO:0008009; chemokine activity	BAC10649	2.42e-16	MIP1alpha [Paralichthys olivaceus]	10519	10.5474	8.35916	-2.1882	-2.5053	0.0377685
				EGI59840	0.0283093	Cullin-4B [Acromyrmex echinatior]	14439	6.44044	4.25084	-2.1896	-2.83149	0.0230031
matrix-remodelling associated 8b /	GO:0008150; biological_process	GO:0005575; cellular_component	GO:0003674; molecular_function	CAG03985	2.26e-22	unnamed protein product [Tetraodon nigroviridis]	14361	7.56627	5.37207	-2.1942	-2.97096	0.0186573
protein phosphatase 2, regulatory subunit B', gamma isoform /	GO:0007165; signal transduction	GO:0000159; protein phosphatase type 2A complex	GO:0008601; protein phosphatase type 2A regulator activity GO:0005488; binding	XP_003430975	0	PREDICTED: serine/threonine-protein phosphatase 2A 56 kDa regulatory subunit gamma isoform-like isoform 2 [Ornithorhynchus anatinus]	4074	10.9456	8.74181	-2.20377	-6.75107	0.000173644
zinc finger protein 704 /	GO:0006355; regulation of transcription, DNA-dependent	GO:0005622; intracellular GO:0005737; cytoplasm GO:0005634; nucleus	GO:0003677; DNA binding GO:0046872; metal ion binding GO:0008270; zinc ion binding	XP_003201227	2.57e-26	PREDICTED: zinc finger protein 395-like [Danio rerio]	9505	8.95187	6.73364	-2.21823	-3.52075	0.00834926
				No Hit			13122	10.1071	7.87852	-2.22854	-4.07024	0.00389342
				No Hit			4632	7.31084	5.08038	-2.23046	-2.41915	0.0430959
				No Hit			3217	7.62843	5.39349	-2.23493	-3.7249	0.00625687
elastase 2 /	GO:0006508; proteolysis		GO:0004252; serine-type endopeptidase activity GO:0008236; serine-type peptidase activity GO:0008233; peptidase activity GO:0016787; hydrolase activity GO:0003824; catalytic activity	ACO40445	1.91e-37	elastase 4 precursor [Xiphophorus hellerii]	8061	11.9626	9.72546	-2.23718	-4.90326	0.00133305
				No Hit			7142	6.09641	3.85296	-2.24344	-3.17905	0.0137027
structural maintenance of chromosomes 4 /	GO:0051276; chromosome organization	GO:0005694; chromosome	GO:0005524; ATP binding	NP_001027927	0	SMC4 protein [Takifugu rubripes] >gi|26986436|emb|CAD58915.1| SMC4 protein [Takifugu rubripes]	2462	7.20299	4.95333	-2.24966	-3.65404	0.00691128
				BAF37936	3.49e-10	Tc1-like transporase [Oncorhynchus mykiss]	2994	5.09806	2.83067	-2.26739	-3.65529	0.00689912
cytochrome P450 A 37 /	GO:0055114; oxidation-reduction process		GO:0020037; heme binding GO:0016712; oxidoreductase activity, acting on paired donors, with incorporation or reduction of molecular oxygen, reduced flavin or flavop GO:0046872; metal ion binding GO:0009055; electron carrier activity	ABH05130	4.72e-14	cytochrome P450 3A69 [Micropterus salmoides]	10466	8.20971	5.92887	-2.28083	-6.17328	0.000313731
nuclear receptor co-repressor 2 /	GO:0016481; negative regulation of transcription GO:0003007; heart morphogenesis GO:0006350; transcription GO:0042593; glucose homeostasis GO:0045892; negative regulation of transcription, DNA-dependent GO:0021537; telencephalon development GO:0021846; ce	GO:0000118; histone deacetylase complex GO:0017053; transcriptional repressor complex GO:0016604; nuclear body GO:0000785; chromatin GO:0005634; nucleus	GO:0016564; transcription repressor activity GO:0016566; specific transcriptional repressor activity GO:0042826; histone deacetylase binding GO:0047485; protein N-terminus binding GO:0043565; sequence-specific DNA binding GO:0003677; DNA binding GO:000487	CAF98508	4.2e-45	unnamed protein product [Tetraodon nigroviridis]	8503	9.43552	7.1451	-2.29042	-3.2767	0.0118757
elongation factor RNA polymerase II /	GO:0001570; vasculogenesis GO:0006368; transcription elongation from RNA polymerase II promoter	GO:0008023; transcription elongation factor complex	GO:0003746; translation elongation factor activity GO:0016944; RNA polymerase II transcription elongation factor activity	NP_956001	6.58e-38	RNA polymerase II elongation factor ELL [Danio rerio] >gi|37046873|gb|AAH58072.1| Elongation factor RNA polymerase II [Danio rerio]	8509	8.60212	6.29792	-2.3042	-5.35579	0.000776662
Ribosomal protein L10Ab /	GO:0000022; mitotic spindle elongation GO:0007052; mitotic spindle organization GO:0006412; translation GO:0006396; RNA processing	GO:0005811; lipid particle GO:0022625; cytosolic large ribosomal subunit	GO:0003735; structural constituent of ribosome GO:0003723; RNA binding	EGI65740	0	60S ribosomal protein L10a [Acromyrmex echinatior]	963	5.28739	2.98288	-2.30451	-4.2657	0.00299994
phosphoinositide-3-kinase, catalytic, alpha polypeptide /	GO:0048015; phosphatidylinositol-mediated signaling GO:0046854; phosphatidylinositol phosphorylation GO:0006468; protein phosphorylation GO:0006916; anti-apoptosis GO:0043491; protein kinase B signaling cascade GO:0040014; regulation of multicellular orga	GO:0030027; lamellipodium GO:0005942; phosphatidylinositol 3-kinase complex	GO:0046934; phosphatidylinositol-4,5-bisphosphate 3-kinase activity GO:0043560; insulin receptor substrate binding GO:0005488; binding GO:0004428; inositol or phosphatidylinositol kinase activity GO:0016773; phosphotransferase activity, alcohol group as a	CAF97548	1.12e-33	unnamed protein product [Tetraodon nigroviridis]	8641	4.85119	2.54184	-2.30935	-3.80467	0.00559879
SR-related CTD-associated factor 4 /	GO:0008150; biological_process	GO:0005634; nucleus	GO:0003674; molecular_function GO:0003676; nucleic acid binding GO:0000166; nucleotide binding	XP_003215845	0	PREDICTED: t-lymphoma invasion and metastasis-inducing protein 2-like [Anolis carolinensis]	1371	12.0747	9.76008	-2.31463	-3.05129	0.0165524
zgc:92061 /	GO:0006744; ubiquinone biosynthetic process	GO:0005882; intermediate filament	GO:0005198; structural molecule activity	CAF98943	1.95e-10	unnamed protein product [Tetraodon nigroviridis]	6070	9.73338	7.39114	-2.34224	-2.94956	0.0192641
dynein, axonemal, heavy polypeptide 9 like /	GO:0001539; ciliary or flagellar motility			CBN80690	4.31e-11	Transposase [Dicentrarchus labrax]	10254	12.6337	10.2899	-2.34384	-2.86149	0.0219869
limb region 1 like /	GO:0006897; endocytosis	GO:0016021; integral to membrane GO:0005886; plasma membrane GO:0016020; membrane	GO:0004872; receptor activity	NP_942575	0	limb region 1 homolog-like protein [Danio rerio] >gi|82177022|sp|Q803C7.1|LMBRL_DANRE RecName: Full=Limb region 1 homolog-like protein >gi|27882351|gb|AAH44535.1| Limb region 1 like [Danio rerio]	1336	14.6347	12.2779	-2.35673	-3.16678	0.0139525
cell division cycle 20 homolog /	GO:0051301; cell division GO:0006508; proteolysis		GO:0004252; serine-type endopeptidase activity	NP_001153904	0	cell division cycle 20 [Oryzias latipes] >gi|217034831|dbj|BAH02685.1| cell division cycle 20 [Oryzias latipes]	6826	6.69999	4.32902	-2.37097	-2.33957	0.0486917
RAP2B, member of RAS oncogene family /	GO:0031954; positive regulation of protein autophosphorylation GO:0007264; small GTPase mediated signal transduction GO:0061097; regulation of protein tyrosine kinase activity GO:0032486; Rap protein signal transduction GO:0007165; signal transduction GO:	GO:0055037; recycling endosome GO:0005622; intracellular GO:0005829; cytosol GO:0055038; recycling endosome membrane GO:0005768; endosome GO:0016020; membrane	GO:0005525; GTP binding GO:0003924; GTPase activity GO:0019904; protein domain specific binding GO:0000166; nucleotide binding	ACO10073	0	Ras-related protein Rap-2b precursor [Osmerus mordax]	7333	10.7919	8.41386	-2.37808	-3.24578	0.0124246
B-cell translocation gene 1, anti-proliferative /	GO:0045766; positive regulation of angiogenesis GO:0016477; cell migration GO:0042981; regulation of apoptosis GO:0030308; negative regulation of cell growth GO:0006479; protein methylation GO:0043434; response to peptide hormone stimulus GO:0008285; nega	GO:0005737; cytoplasm GO:0005634; nucleus	GO:0019899; enzyme binding GO:0019900; kinase binding GO:0003712; transcription cofactor activity GO:0005515; protein binding	ACM41870	9.95e-39	B-cell translocation protein 1 [Epinephelus coioides]	15436	12.2299	9.84416	-2.3857	-3.06884	0.0161265
zgc:171356 /	GO:0015031; protein transport	GO:0030176; integral to endoplasmic reticulum membrane	GO:0003674; molecular_function	CAG09507	2.05e-21	unnamed protein product [Tetraodon nigroviridis]	11238	11.1289	8.72035	-2.40854	-4.68082	0.00175714
insulin-like growth factor binding protein 7 /	GO:0016567; protein ubiquitination GO:0007155; cell adhesion GO:0051246; regulation of protein metabolic process GO:0043687; post-translational protein modification GO:0001558; regulation of cell growth GO:0008285; negative regulation of cell proliferatio	GO:0031012; extracellular matrix GO:0005575; cellular_component GO:0005576; extracellular region GO:0005615; extracellular space	GO:0004842; ubiquitin-protein ligase activity GO:0019787; small conjugating protein ligase activity GO:0016874; ligase activity GO:0005524; ATP binding GO:0005520; insulin-like growth factor binding GO:0005515; protein binding	ACO14171	5.18e-35	Ubiquitin-conjugating enzyme E2 C [Esox lucius]	8088	8.68845	6.2798	-2.40865	-3.1408	0.0144974
bone morphogenetic protein 5 /	GO:0040007; growth		GO:0008083; growth factor activity	NP_957345	3.16e-40	bone morphogenetic protein 5 [Danio rerio] >gi|32451932|gb|AAH54647.1| Bone morphogenetic protein 5 [Danio rerio]	13080	6.15175	3.73974	-2.41201	-2.6841	0.0287541
protein phosphatase 2, regulatory subunit B', gamma isoform /	GO:0007165; signal transduction	GO:0000159; protein phosphatase type 2A complex	GO:0008601; protein phosphatase type 2A regulator activity GO:0005488; binding	ACJ64085	3.74e-09	protein phosphatase 2 regulatory subunit B' gamma isoform [Danio rerio]	834	13.5428	11.1259	-2.41684	-5.85211	0.000443401
				CBN81672	5.11e-06	Plexin domain-containing protein 1 [Dicentrarchus labrax]	10857	4.95257	2.52744	-2.42512	-2.35446	0.0475921
diacylglycerol kinase, eta /	GO:0035556; intracellular signal transduction GO:0007205; activation of protein kinase C activity by G-protein coupled receptor protein signaling pathway		GO:0004143; diacylglycerol kinase activity	CAX12457	2.96e-29	novel protein similar to vetebrate diacylglycerol kinase, delta 130kDa (DGKD) [Danio rerio]	7667	11.0563	8.62798	-2.42835	-2.54706	0.0354323
dermatopontin /	GO:0007155; cell adhesion GO:0030199; collagen fibril organization GO:0008285; negative regulation of cell proliferation	GO:0005578; proteinaceous extracellular matrix GO:0005576; extracellular region GO:0005615; extracellular space		CAG05662	0	unnamed protein product [Tetraodon nigroviridis]	12670	6.94649	4.5102	-2.43629	-2.98476	0.0182766
Cas-Br-M (murine) ecotropic retroviral transforming sequence /	GO:0007166; cell surface receptor linked signaling pathway	GO:0005634; nucleus	GO:0005509; calcium ion binding GO:0004871; signal transducer activity GO:0046872; metal ion binding GO:0008270; zinc ion binding	NP_001007331	0	E3 ubiquitin-protein ligase CBL [Danio rerio] >gi|55249653|gb|AAH85671.1| Cas-Br-M (murine) ecotropic retroviral transforming sequence [Danio rerio]	14000	4.89879	2.45607	-2.44272	-6.32767	0.000266852
protein kinase N1 /	GO:0006468; protein phosphorylation GO:0006350; transcription GO:0006972; hyperosmotic response GO:0016568; chromatin modification GO:0035407; histone H3-T11 phosphorylation GO:0034339; regulation of transcription from RNA polymerase II promoter by nuclea	GO:0016023; cytoplasmic membrane-bounded vesicle GO:0005886; plasma membrane GO:0005622; intracellular GO:0005737; cytoplasm GO:0005634; nucleus GO:0005768; endosome GO:0016020; membrane	GO:0004672; protein kinase activity GO:0048365; Rac GTPase binding GO:0005524; ATP binding GO:0004697; protein kinase C activity GO:0030374; ligand-dependent nuclear receptor transcription coactivator activity GO:0000166; nucleotide binding GO:0042826; hi	CAG06109	4.17e-29	unnamed protein product [Tetraodon nigroviridis]	14764	8.72954	6.27432	-2.45521	-2.42426	0.0427597
ubiquitin C /	GO:0042059; negative regulation of epidermal growth factor receptor signaling pathway GO:0051403; stress-activated MAPK cascade GO:0002755; MyD88-dependent toll-like receptor signaling pathway GO:0006414; translational elongation GO:0042981; regulation of	GO:0005654; nucleoplasm GO:0005840; ribosome GO:0005622; intracellular GO:0005829; cytosol GO:0005886; plasma membrane GO:0005737; cytoplasm GO:0010008; endosome membrane GO:0005634; nucleus	GO:0003735; structural constituent of ribosome GO:0005515; protein binding	XP_003316257	7.24e-37	PREDICTED: hypothetical protein LOC735674 [Pan troglodytes]	2976	10.6157	8.15332	-2.46235	-5.28768	0.000840914
coiled-coil domain containing 94 /	GO:0008150; biological_process	GO:0005575; cellular_component	GO:0003674; molecular_function	AAH44536	3.12e-08	Coiled-coil domain containing 94 [Danio rerio]	8990	12.9119	10.4263	-2.48555	-3.25365	0.0122824
nothepsin /	GO:0006508; proteolysis		GO:0008233; peptidase activity GO:0004190; aspartic-type endopeptidase activity GO:0016787; hydrolase activity	CAA69878	0	aspartic protease [Trematomus bernacchii]	1090	15.8607	13.3337	-2.52696	-2.57512	0.0339462
si:dkeyp-59a8.3 /	GO:0006955; immune response	GO:0005576; extracellular region GO:0005615; extracellular space	GO:0008009; chemokine activity GO:0005125; cytokine activity	BAC10649	8.32e-27	MIP1alpha [Paralichthys olivaceus]	5579	11.0026	8.46776	-2.53487	-2.46311	0.0402882
S-adenosylhomocysteine hydrolase-like 1 /	GO:0009953; dorsal/ventral pattern formation GO:0006730; one-carbon metabolic process		GO:0016787; hydrolase activity GO:0004013; adenosylhomocysteinase activity	CAG06832	5.78e-21	unnamed protein product [Tetraodon nigroviridis]	2985	6.39676	3.85742	-2.53934	-5.74287	0.000500237
sortilin-related VPS10 domain containing receptor 3 /	GO:0007218; neuropeptide signaling pathway	GO:0016021; integral to membrane GO:0016020; membrane	GO:0008188; neuropeptide receptor activity	XP_003197765	1.9e-21	PREDICTED: VPS10 domain-containing receptor SorCS1-like, partial [Danio rerio]	4526	5.70594	3.09751	-2.60843	-2.67191	0.029292
RIKEN cDNA 2610101N10 gene /	GO:0008150; biological_process GO:0006396; RNA processing	GO:0005575; cellular_component	GO:0003674; molecular_function GO:0003676; nucleic acid binding GO:0003723; RNA binding GO:0000166; nucleotide binding	No Hit			7539	7.45676	4.84253	-2.61423	-2.46269	0.0403144
				No Hit			3776	8.977	6.34972	-2.62728	-3.26269	0.0121211
pleckstrin homology domain interacting protein /	GO:0033138; positive regulation of peptidyl-serine phosphorylation GO:0010800; positive regulation of peptidyl-threonine phosphorylation GO:0008284; positive regulation of cell proliferation GO:0001932; regulation of protein phosphorylation GO:0043066; ne	GO:0005634; nucleus	GO:0005515; protein binding	EDL26453	3.04e-27	mCG15223, isoform CRA_d [Mus musculus]	8709	6.34261	3.70475	-2.63786	-3.62888	0.00716089
				No Hit			3347	7.22432	4.57181	-2.6525	-4.03796	0.00406697
zgc:136872 /	GO:0006508; proteolysis	GO:0005622; intracellular	GO:0005509; calcium ion binding GO:0008233; peptidase activity GO:0004197; cysteine-type endopeptidase activity GO:0008234; cysteine-type peptidase activity GO:0004198; calcium-dependent cysteine-type endopeptidase activity GO:0016787; hydrolase activity	CAF94279	3.38e-34	unnamed protein product [Tetraodon nigroviridis]	10214	6.28326	3.62095	-2.66231	-2.56	0.0347391
				CBN80997	1.13e-05	Catechol O-methyltransferase [Dicentrarchus labrax]	6742	8.24458	5.58122	-2.66336	-3.27237	0.011951
regulating synaptic membrane exocytosis 1 /	GO:0050896; response to stimulus GO:0017156; calcium ion-dependent exocytosis GO:0014047; glutamate secretion GO:0007601; visual perception GO:0007268; synaptic transmission GO:0006461; protein complex assembly GO:0007269; neurotransmitter secretion GO:00	GO:0005886; plasma membrane GO:0042734; presynaptic membrane GO:0045202; synapse GO:0030054; cell junction	GO:0017137; Rab GTPase binding GO:0005083; small GTPase regulator activity GO:0046872; metal ion binding GO:0008270; zinc ion binding GO:0005515; protein binding	CAG00378	1.21e-07	unnamed protein product [Tetraodon nigroviridis]	4953	9.50222	6.83371	-2.66851	-3.41305	0.00974432
polycomb group ring finger 3 /	GO:0006350; transcription GO:0008150; biological_process GO:0045449; regulation of transcription	GO:0005575; cellular_component	GO:0003674; molecular_function GO:0046872; metal ion binding GO:0008270; zinc ion binding	XP_003339483	0	PREDICTED: LOW QUALITY PROTEIN: polycomb group RING finger protein 3-like [Pan troglodytes]	11759	6.79313	4.08671	-2.70642	-4.72238	0.00166785
sorting nexin 14 /	GO:0007154; cell communication		GO:0004871; signal transducer activity GO:0035091; phosphatidylinositol binding	NP_001133928	5.13e-23	sorting nexin-14 [Salmo salar] >gi|209155850|gb|ACI34157.1| Sorting nexin-14 [Salmo salar]	9561	8.4206	5.7112	-2.7094	-2.5149	0.0372179
dedicator of cytokinesis 8 /			GO:0005525; GTP binding GO:0005085; guanyl-nucleotide exchange factor activity GO:0051020; GTPase binding	CAG10894	0	unnamed protein product [Tetraodon nigroviridis]	6343	10.6915	7.9727	-2.71884	-3.73227	0.0061927
hydroxysteroid (17-beta) dehydrogenase 12 /	GO:0055114; oxidation-reduction process GO:0019432; triglyceride biosynthetic process GO:0010811; positive regulation of cell-substrate adhesion GO:0008150; biological_process GO:0006694; steroid biosynthetic process GO:0030198; extracellular matrix organ	GO:0005783; endoplasmic reticulum GO:0016021; integral to membrane GO:0005789; endoplasmic reticulum membrane GO:0031012; extracellular matrix GO:0005575; cellular_component GO:0016020; membrane	GO:0003674; molecular_function GO:0016491; oxidoreductase activity GO:0005488; binding GO:0005518; collagen binding GO:0008201; heparin binding GO:0016509; long-chain-3-hydroxyacyl-CoA dehydrogenase activity GO:0001968; fibronectin binding GO:0004303; est	EFX69173	6.75e-27	hypothetical protein DAPPUDRAFT_301034 [Daphnia pulex]	10457	5.02363	2.2832	-2.74044	-3.93774	0.00466105
si:ch211-195m20.1 /	GO:0006468; protein phosphorylation		GO:0004672; protein kinase activity GO:0004674; protein serine/threonine kinase activity GO:0005524; ATP binding	XP_691634	4.41e-06	PREDICTED: striated muscle-specific serine/threonine-protein kinase [Danio rerio]	10498	6.01211	3.26805	-2.74406	-2.66228	0.0297242
si:ch211-5k11.6 /	GO:0015671; oxygen transport GO:0006810; transport	GO:0005833; hemoglobin complex	GO:0020037; heme binding GO:0005506; iron ion binding GO:0046872; metal ion binding GO:0019825; oxygen binding GO:0005344; oxygen transporter activity	Q9PVM4	2.43e-16	RecName: Full=Hemoglobin subunit alpha-A; AltName: Full=Alpha-A-globin; AltName: Full=Hemoglobin alpha-A chain >gi|6230879|dbj|BAA86218.1| alpha hemoglobin A [Seriola quinqueradiata]	12793	9.91847	7.15161	-2.76686	-5.72744	0.000508898
				No Hit			2011	8.95014	6.17797	-2.77218	-3.51023	0.0084756
elongation factor-1, delta, a /	GO:0006414; translational elongation GO:0006412; translation	GO:0005853; eukaryotic translation elongation factor 1 complex	GO:0003746; translation elongation factor activity	CAG12265	6.05e-36	unnamed protein product [Tetraodon nigroviridis]	1193	12.6456	9.85161	-2.79394	-4.82919	0.00146031
trinucleotide repeat containing 6a /	GO:0006417; regulation of translation GO:0035278; negative regulation of translation involved in gene silencing by miRNA GO:0009267; cellular response to starvation GO:0031047; gene silencing by RNA GO:0032507; maintenance of protein location in cell	GO:0035068; micro-ribonucleoprotein complex GO:0005737; cytoplasm GO:0000932; cytoplasmic mRNA processing body GO:0048471; perinuclear region of cytoplasm	GO:0003676; nucleic acid binding GO:0032947; protein complex scaffold GO:0003723; RNA binding GO:0000166; nucleotide binding	XP_691298	0.000364	PREDICTED: gamma-aminobutyric acid receptor subunit pi-like [Danio rerio]	8727	8.95837	6.15627	-2.8021	-5.24809	0.000880942
				No Hit			4597	6.36481	3.55042	-2.81439	-2.41418	0.0434256
small nuclear ribonucleoprotein 70 (U1) /	GO:0060218; hemopoietic stem cell differentiation	GO:0030529; ribonucleoprotein complex	GO:0003676; nucleic acid binding GO:0000166; nucleotide binding	No Hit			7574	9.27325	6.41744	-2.85581	-4.76344	0.00158448
				ABL75905	2.92e-05	protocadherin 2G30 [Takifugu rubripes]	1636	6.90156	4.02644	-2.87512	-5.09526	0.00105629
				AAY79282	2.59e-24	interleukin-8-like protein [Siniperca chuatsi]	7114	11.2085	8.32573	-2.88277	-3.04983	0.0165883
ankyrin repeat domain 13c /	GO:2000209; regulation of anoikis GO:0010869; regulation of receptor biosynthetic process GO:0008150; biological_process GO:0006621; protein retention in ER lumen	GO:0005783; endoplasmic reticulum GO:0005575; cellular_component GO:0048471; perinuclear region of cytoplasm GO:0016020; membrane	GO:0003674; molecular_function GO:0005102; receptor binding	CAG01182	0	unnamed protein product [Tetraodon nigroviridis]	14996	8.32086	5.40575	-2.91511	-3.89671	0.00493075
				No Hit			8504	7.36542	4.42647	-2.93895	-4.2745	0.0029653
odd Oz/ten-m homolog 3 /	GO:0007165; signal transduction	GO:0016021; integral to membrane GO:0016020; membrane		CAG04629	2.76e-20	unnamed protein product [Tetraodon nigroviridis]	3841	5.16258	2.19713	-2.96544	-2.93164	0.0197881
bone gamma-carboxyglutamate (gla) protein /	GO:0031214; biomineral tissue development	GO:0005576; extracellular region	GO:0005509; calcium ion binding GO:0046872; metal ion binding	AAY17284	1.75e-19	osteocalcin [Diplodus puntazzo]	5924	7.4391	4.4499	-2.9892	-3.30238	0.0114393
MAP kinase-interacting serine/threonine kinase 2b /	GO:0006468; protein phosphorylation GO:0006417; regulation of translation GO:0006950; response to stress		GO:0004672; protein kinase activity GO:0016301; kinase activity GO:0004674; protein serine/threonine kinase activity GO:0005524; ATP binding GO:0000166; nucleotide binding	CAQ14030	6.82e-40	MAP kinase-interacting serine/threonine kinase 2 [Danio rerio]	2761	7.12629	4.11585	-3.01044	-3.61542	0.00729846
heat shock protein 90-alpha 2 /	GO:0006457; protein folding GO:0006950; response to stress		GO:0051082; unfolded protein binding GO:0005524; ATP binding GO:0005515; protein binding	BAF92790	2.7e-36	cytosolic heat shock protein 90 beta [Solea senegalensis]	9413	12.4714	9.45464	-3.01678	-4.00427	0.00425702
				ABX11270	2.97e-11	gastrin-releasing peptide precursor [Gadus morhua] >gi|160221288|gb|ABX11271.1| gastrin-releasing peptide precursor [Gadus morhua]	342	7.03494	4.00548	-3.02945	-5.00773	0.00117374
hyaluronan and proteoglycan link protein 1 /	GO:0007155; cell adhesion	GO:0005578; proteinaceous extracellular matrix GO:0005576; extracellular region	GO:0005488; binding GO:0005540; hyaluronic acid binding	AAI63127	0	Hapln1a protein [Danio rerio]	375	6.04442	2.95888	-3.08554	-3.7459	0.00607597
				EGP46336	4e-21	aminotransferase class-V family protein 1 [Achromobacter xylosoxidans AXX-A]	5762	11.3174	8.22687	-3.09057	-5.56696	0.000609445
kallikrein B, plasma 1 /	GO:0007596; blood coagulation GO:0042730; fibrinolysis GO:0006508; proteolysis GO:0031639; plasminogen activation GO:0051919; positive regulation of fibrinolysis GO:0006954; inflammatory response	GO:0005576; extracellular region GO:0005615; extracellular space GO:0005737; cytoplasm	GO:0004252; serine-type endopeptidase activity GO:0008236; serine-type peptidase activity GO:0008233; peptidase activity GO:0016787; hydrolase activity GO:0003824; catalytic activity	BAI49517	0	skin mucus lectin [Platycephalus indicus]	809	15.104	11.948	-3.15592	-2.82665	0.0231717
fibronectin 1 /	GO:0045198; establishment of epithelial cell apical/basal polarity GO:0003007; heart morphogenesis GO:0016337; cell-cell adhesion GO:0035050; embryonic heart tube development GO:0001757; somite specification GO:0001756; somitogenesis	GO:0005576; extracellular region	GO:0005178; integrin binding	CAQ13985	0	fibronectin 1 [Danio rerio]	11056	8.20336	5.01445	-3.18891	-6.52517	0.000217834
zona pellucida glycoprotein 3 /		GO:0019031; viral envelope		BAJ07538	1.85e-40	choriogenin L [Fundulus heteroclitus]	6364	10.7238	7.53058	-3.19319	-5.05234	0.00111218
				XP_002006244	0.516255	GI20939 [Drosophila mojavensis] >gi|193911312|gb|EDW10179.1| GI20939 [Drosophila mojavensis]	4210	10.9358	7.72922	-3.2066	-4.95648	0.00124911
				No Hit			6717	7.38144	4.14997	-3.23147	-6.81734	0.000162643
aquaporin 12 /	GO:0006810; transport GO:0042221; response to chemical stimulus	GO:0016021; integral to membrane GO:0016020; membrane	GO:0005215; transporter activity	CAG10931	1.02e-22	unnamed protein product [Tetraodon nigroviridis]	11562	10.7867	7.44352	-3.34314	-5.10248	0.00104719
				No Hit			15368	8.01651	4.64619	-3.37032	-3.74124	0.00611559
				No Hit			14392	7.22137	3.76913	-3.45224	-3.86612	0.00514275
				BAD93699	0	phosvitinless vitellogenin [Gambusia affinis]	4673	13.7337	10.2424	-3.49132	-2.56051	0.034712
potassium channel tetramerisation domain containing 6 /	GO:0006813; potassium ion transport	GO:0008076; voltage-gated potassium channel complex GO:0016020; membrane	GO:0005249; voltage-gated potassium channel activity	CAG11300	3.6e-31	unnamed protein product [Tetraodon nigroviridis]	2562	11.6313	8.05163	-3.57965	-3.98397	0.00437614
				No Hit			14946	6.62351	2.93593	-3.68759	-5.54805	0.000622669
collagen, type X, alpha 1 /	GO:0001501; skeletal system development	GO:0005576; extracellular region GO:0005581; collagen GO:0005938; cell cortex	GO:0046872; metal ion binding	ADG29155	0	collagen type X alpha 1 [Epinephelus coioides]	1959	9.55471	5.82091	-3.7338	-3.46572	0.00903342
vitellogenin 2 /	GO:0032355; response to estradiol stimulus GO:0006869; lipid transport		GO:0005319; lipid transporter activity	BAE43871	0	vitellogenin [Pagrus major]	1133	10.5475	6.74047	-3.80708	-2.79167	0.0244284
vitellogenin 2 /	GO:0032355; response to estradiol stimulus GO:0006869; lipid transport		GO:0005319; lipid transporter activity	ABI24181	2.79e-41	vitellogenin A2 [Gambusia holbrooki]	10868	18.8345	14.9956	-3.83887	-3.90503	0.0048747
				CAF94462	0	unnamed protein product [Tetraodon nigroviridis]	1276	6.55325	2.47717	-4.07609	-3.93417	0.00468387
vitellogenin 2 /	GO:0032355; response to estradiol stimulus GO:0006869; lipid transport		GO:0005319; lipid transporter activity	ABI24181	0	vitellogenin A2 [Gambusia holbrooki]	2832	18.2049	13.9586	-4.2463	-4.37914	0.00258541
WW domain containing adaptor with coiled-coil /		GO:0016607; nuclear speck GO:0005681; spliceosomal complex GO:0005634; nucleus		CAF97628	1.32e-30	unnamed protein product [Tetraodon nigroviridis]	8744	9.58104	5.26437	-4.31667	-4.219	0.0031911
vitellogenin 2 /	GO:0032355; response to estradiol stimulus GO:0006869; lipid transport		GO:0005319; lipid transporter activity	ABI24181	0	vitellogenin A2 [Gambusia holbrooki]	11665	18.59	14.1686	-4.42138	-4.44577	0.00237127
				ACF49194	2.46e-29	MHC class II beta antigen [Xiphophorus multilineatus] >gi|194338292|gb|ACF49225.1| MHC class II beta antigen [Xiphophorus multilineatus]	807	9.70983	5.14204	-4.56779	-2.87315	0.0216044
vitellogenin 2 /	GO:0032355; response to estradiol stimulus GO:0006869; lipid transport		GO:0005319; lipid transporter activity	BAD93697	0	vitellogenin [Gambusia affinis]	12973	18.7889	14.1417	-4.64722	-4.45955	0.00232946
Rho GTPase activating protein 29b /	GO:0035556; intracellular signal transduction GO:0007165; signal transduction	GO:0005622; intracellular	GO:0005096; GTPase activator activity GO:0046872; metal ion binding	CBN81786	1.9e-28	Rho GTPase-activating protein 29 [Dicentrarchus labrax]	10652	6.7923	2.06307	-4.72923	-4.18216	0.00335121
vitellogenin 1 /	GO:0043627; response to estrogen stimulus GO:0032355; response to estradiol stimulus GO:0006869; lipid transport GO:0009410; response to xenobiotic stimulus GO:0042221; response to chemical stimulus		GO:0005319; lipid transporter activity	BAD93697	0	vitellogenin [Gambusia affinis]	4367	14.2789	9.1894	-5.08951	-6.09509	0.000340898
vitellogenin 2 /	GO:0032355; response to estradiol stimulus GO:0006869; lipid transport		GO:0005319; lipid transporter activity	BAD93697	0	vitellogenin [Gambusia affinis]	9748	17.5637	12.4511	-5.11262	-4.7888	0.00153528
si:dkey-179j5.2 /	GO:0042221; response to chemical stimulus			CAG02546	2.1e-44	unnamed protein product [Tetraodon nigroviridis]	2156	13.5398	7.39196	-6.14782	-6.9183	0.000147343
zona pellucida glycoprotein 2 /	GO:0008150; biological_process	GO:0019031; viral envelope	GO:0003674; molecular_function	BAJ07536	0	choriogenin H [Fundulus heteroclitus]	8984	16.8596	10.3723	-6.48727	-6.95171	0.000142638
vitellogenin 6 /	GO:0006869; lipid transport		GO:0005319; lipid transporter activity	BAD93697	0	vitellogenin [Gambusia affinis]	7316	12.1909	5.4967	-6.69424	-5.46237	0.000686689
